# Supplementary material for: Sequencing of Supernumerary Chromosomes of Red Fox and Raccoon Dog Confirms a Non-Random Gene Acquisition by B Chromosomes
Source: Genes (Basel). 2018 Aug 10;9(8):405. doi: 10.3390/genes9080405 (PMC6116037; doi:10.3390/genes9080405)
Supplement: Supplementary file 1 [file genes-09-00405-s001.zip]

Archive with 8 entries (7 files):
- S1 Tables and Figures v5.docx
- __MACOSX/
- __MACOSX/._S1 Tables and Figures v5.docx
- S2_reg_plot.pdf
- S3_gene_hom.xlsx
- __MACOSX/._S3_gene_hom.xlsx
- S4_hsa_1to1_clustering.txt
- __MACOSX/._S4_hsa_1to1_clustering.txt
