# Supplementary material for: Sequencing of Supernumerary Chromosomes of Red Fox and Raccoon Dog Confirms a Non-Random Gene Acquisition by B Chromosomes
Source: Genes (Basel). 2018 Aug 10;9(8):405. doi: 10.3390/genes9080405 (PMC6116037; doi:10.3390/genes9080405)
Supplement: Supplementary file 1 [file genes-09-00405-s001.zip › S4_hsa_1to1_clustering.txt]

Annotation Cluster 1	Enrichment Score: 2.1499943053419077
Category	Term	Count	%	PValue	Genes	List Total	Pop Hits	Pop Total	Fold Enrichment	Bonferroni	Benjamini	FDR
UP_KEYWORDS	Cell junction	16	8.64864864864865	0.0010061184458568218	ENSG00000152208, ENSG00000128052, ENSG00000146555, ENSG00000150471, ENSG00000129116, ENSG00000130477, ENSG00000134909, ENSG00000162105, ENSG00000121966, ENSG00000163618, ENSG00000163288, ENSG00000109158, ENSG00000169862, ENSG00000069188, ENSG00000033122, ENSG00000145012	183	675	20581	2.6658247318356607	0.21224654047075064	0.046593598019255	1.2883396826313565
GOTERM_CC_DIRECT	GO:0030054~cell junction	12	6.486486486486487	0.003764953165717289	ENSG00000152208, ENSG00000162105, ENSG00000121966, ENSG00000163618, ENSG00000163288, ENSG00000128052, ENSG00000146555, ENSG00000109158, ENSG00000069188, ENSG00000033122, ENSG00000130477, ENSG00000134909	170	459	18224	2.802614379084967	0.5638865474157055	0.5638865474157055	4.68814809406738
UP_KEYWORDS	Synapse	10	5.405405405405405	0.004649380308067238	ENSG00000152208, ENSG00000162105, ENSG00000163618, ENSG00000163288, ENSG00000146555, ENSG00000109158, ENSG00000069188, ENSG00000033122, ENSG00000130477, ENSG00000134909	183	357	20581	3.150265570709158	0.6686144189090519	0.1681297340512089	5.8265505411527645
UP_KEYWORDS	Postsynaptic cell membrane	6	3.2432432432432434	0.02163560409606967	ENSG00000152208, ENSG00000162105, ENSG00000163288, ENSG00000109158, ENSG00000033122, ENSG00000134909	183	179	20581	3.769759135451965	0.9943940191284574	0.3094591089835248	24.554827532602697
GOTERM_CC_DIRECT	GO:0045211~postsynaptic membrane	6	3.2432432432432434	0.04667192202174285	ENSG00000152208, ENSG00000162105, ENSG00000163288, ENSG00000109158, ENSG00000033122, ENSG00000134909	170	211	18224	3.048341232227488	0.9999728778229006	0.7773525156472855	45.57879835374828
Annotation Cluster 2	Enrichment Score: 2.0931079230442418
Category	Term	Count	%	PValue	Genes	List Total	Pop Hits	Pop Total	Fold Enrichment	Bonferroni	Benjamini	FDR
UCSC_TFBS	NKX61	95	51.35135135135135	1.8785685059356086E-6	ENSG00000152208, ENSG00000155875, ENSG00000144749, ENSG00000173085, ENSG00000110075, ENSG00000110619, ENSG00000067208, ENSG00000182973, ENSG00000067798, ENSG00000077380, ENSG00000115756, ENSG00000074855, ENSG00000147050, ENSG00000109743, ENSG00000138722, ENSG00000113161, ENSG00000101367, ENSG00000179604, ENSG00000163288, ENSG00000113163, ENSG00000109158, ENSG00000111701, ENSG00000069188, ENSG0000…	179	7383	20726	1.489886550485526	3.305737160702593E-4	3.305737160702593E-4	0.0023052130347700484
UCSC_TFBS	CDC5	95	51.35135135135135	1.4927691822624339E-5	ENSG00000152208, ENSG00000155875, ENSG00000144749, ENSG00000078142, ENSG00000162620, ENSG00000173085, ENSG00000110075, ENSG00000144741, ENSG00000173083, ENSG00000067798, ENSG00000077380, ENSG00000196821, ENSG00000115756, ENSG00000147050, ENSG00000139055, ENSG00000138722, ENSG00000163288, ENSG00000113163, ENSG00000069188, ENSG00000011105, ENSG00000148925, ENSG00000109511, ENSG00000116903, ENSG0000…	179	7710	20726	1.4266968096283577	0.0026238450558935256	8.753810870796297E-4	0.018316595406497882
UCSC_TFBS	FREAC2	71	38.37837837837838	1.2044412453776171E-4	ENSG00000152208, ENSG00000155875, ENSG00000144749, ENSG00000078142, ENSG00000110075, ENSG00000144741, ENSG00000067798, ENSG00000077380, ENSG00000115756, ENSG00000147050, ENSG00000198471, ENSG00000113161, ENSG00000163288, ENSG00000113163, ENSG00000109158, ENSG00000069188, ENSG00000011105, ENSG00000155313, ENSG00000148925, ENSG00000109511, ENSG00000198515, ENSG00000150471, ENSG00000163322, ENSG0000…	179	5491	20726	1.4971639727375115	0.020976313950763714	0.002352721626063814	0.14769965425665
UCSC_TFBS	IRF2	85	45.94594594594595	1.6843912359837583E-4	ENSG00000130475, ENSG00000152208, ENSG00000155875, ENSG00000144749, ENSG00000110075, ENSG00000067208, ENSG00000182973, ENSG00000067798, ENSG00000077380, ENSG00000115756, ENSG00000147050, ENSG00000198471, ENSG00000138722, ENSG00000113161, ENSG00000179604, ENSG00000163288, ENSG00000113163, ENSG00000109158, ENSG00000069188, ENSG00000011105, ENSG00000148925, ENSG00000124562, ENSG00000150477, ENSG0000…	179	7039	20726	1.398203623705437	0.029212598588839955	0.002960387659699193	0.2064996806627306
UCSC_TFBS	FOXO1	85	45.94594594594595	1.720912411655589E-4	ENSG00000152208, ENSG00000155875, ENSG00000144749, ENSG00000155876, ENSG00000110619, ENSG00000144741, ENSG00000004468, ENSG00000182973, ENSG00000067798, ENSG00000115756, ENSG00000147050, ENSG00000172893, ENSG00000138722, ENSG00000113161, ENSG00000101367, ENSG00000163288, ENSG00000113163, ENSG00000111701, ENSG00000069188, ENSG00000011105, ENSG00000155313, ENSG00000148925, ENSG00000171773, ENSG0000…	179	7043	20726	1.3974095282212935	0.0298364999138494	0.0027499088636873115	0.21097269047888334
UCSC_TFBS	HFH3	84	45.40540540540541	1.737447609583193E-4	ENSG00000130475, ENSG00000152208, ENSG00000155875, ENSG00000144749, ENSG00000110075, ENSG00000144741, ENSG00000004468, ENSG00000067798, ENSG00000077380, ENSG00000196821, ENSG00000115756, ENSG00000130477, ENSG00000074855, ENSG00000139055, ENSG00000147050, ENSG00000138722, ENSG00000163288, ENSG00000113163, ENSG00000109158, ENSG00000069188, ENSG00000011105, ENSG00000148925, ENSG00000130311, ENSG0000…	179	6936	20726	1.4022732984090778	0.030118844131149736	0.0025452332798830968	0.2129978139701949
UCSC_TFBS	POU6F1	85	45.94594594594595	4.451503002059331E-4	ENSG00000152208, ENSG00000155875, ENSG00000144749, ENSG00000155876, ENSG00000078142, ENSG00000067208, ENSG00000067798, ENSG00000077380, ENSG00000196821, ENSG00000115756, ENSG00000074855, ENSG00000147050, ENSG00000139055, ENSG00000138722, ENSG00000113161, ENSG00000101367, ENSG00000179604, ENSG00000163288, ENSG00000113163, ENSG00000109158, ENSG00000069188, ENSG00000011105, ENSG00000155313, ENSG0000…	179	7227	20726	1.3618313694842354	0.07537210306432829	0.005210637020742537	0.5448865373155254
UCSC_TFBS	FOXD3	71	38.37837837837838	5.834080478289089E-4	ENSG00000152208, ENSG00000144749, ENSG00000110075, ENSG00000004468, ENSG00000067798, ENSG00000077380, ENSG00000115756, ENSG00000074855, ENSG00000139055, ENSG00000147050, ENSG00000160113, ENSG00000179604, ENSG00000163288, ENSG00000113163, ENSG00000109158, ENSG00000144671, ENSG00000111701, ENSG00000069188, ENSG00000155313, ENSG00000148925, ENSG00000130311, ENSG00000109511, ENSG00000150477, ENSG0000…	179	5772	20726	1.4242770918748573	0.0976111734023225	0.005689850037577715	0.7135651732848358
UCSC_TFBS	HOXA3	83	44.86486486486487	6.575149758549741E-4	ENSG00000152208, ENSG00000155875, ENSG00000144749, ENSG00000078142, ENSG00000162620, ENSG00000093217, ENSG00000144741, ENSG00000067208, ENSG00000067798, ENSG00000077380, ENSG00000130477, ENSG00000139055, ENSG00000147050, ENSG00000172893, ENSG00000198471, ENSG00000113161, ENSG00000101367, ENSG00000163288, ENSG00000069188, ENSG00000105639, ENSG00000011105, ENSG00000155313, ENSG00000248099, ENSG0000…	179	7087	20726	1.3560575544332096	0.10931165791661279	0.006074145602646519	0.803869658925771
UCSC_TFBS	NKX3A	90	48.64864864864865	8.603575016732053E-4	ENSG00000152208, ENSG00000155875, ENSG00000144749, ENSG00000078142, ENSG00000162620, ENSG00000110075, ENSG00000144741, ENSG00000067208, ENSG00000173083, ENSG00000067798, ENSG00000077380, ENSG00000115756, ENSG00000147050, ENSG00000111339, ENSG00000198471, ENSG00000109743, ENSG00000113161, ENSG00000101367, ENSG00000163288, ENSG00000160117, ENSG00000113163, ENSG00000109158, ENSG00000069188, ENSG0000…	179	7919	20726	1.3159355795868928	0.14057188767407902	0.007187762467386283	1.050661779726636
UCSC_TFBS	S8	88	47.56756756756757	0.0011808847227496692	ENSG00000152208, ENSG00000155875, ENSG00000144749, ENSG00000078142, ENSG00000144741, ENSG00000067208, ENSG00000004468, ENSG00000182973, ENSG00000067798, ENSG00000077380, ENSG00000115756, ENSG00000147050, ENSG00000111339, ENSG00000109743, ENSG00000138722, ENSG00000101367, ENSG00000163288, ENSG00000113163, ENSG00000109158, ENSG00000069188, ENSG00000011105, ENSG00000155313, ENSG00000148925, ENSG0000…	179	7765	20726	1.312211002672787	0.1877592746017006	0.009408124178512667	1.439487718610355
UCSC_TFBS	IRF1	54	29.18918918918919	0.00169173554695541	ENSG00000152208, ENSG00000144749, ENSG00000155875, ENSG00000144741, ENSG00000067798, ENSG00000147050, ENSG00000113163, ENSG00000069188, ENSG00000011105, ENSG00000150477, ENSG00000170542, ENSG00000181467, ENSG00000113916, ENSG00000150471, ENSG00000090060, ENSG00000145244, ENSG00000198625, ENSG00000112159, ENSG00000033122, ENSG00000143643, ENSG00000163508, ENSG00000145012, ENSG00000100749, ENSG0000…	179	4212	20726	1.4844578140667528	0.25769687424136034	0.01233979891220538	2.056292064605192
UCSC_TFBS	POU3F2	109	58.91891891891892	0.002354440690852795	ENSG00000144749, ENSG00000078142, ENSG00000110075, ENSG00000144741, ENSG00000067208, ENSG00000196821, ENSG00000077380, ENSG00000139055, ENSG00000160113, ENSG00000163288, ENSG00000069188, ENSG00000011105, ENSG00000109511, ENSG00000198915, ENSG00000115112, ENSG00000198515, ENSG00000113916, ENSG00000145244, ENSG00000170948, ENSG00000163322, ENSG00000163293, ENSG00000163319, ENSG00000053501, ENSG0000…	179	10338	20726	1.2208222417484553	0.3395739665893084	0.015248113089631032	2.851163271280388
UCSC_TFBS	CART1	90	48.64864864864865	0.0023643802367874275	ENSG00000152208, ENSG00000155875, ENSG00000144749, ENSG00000078142, ENSG00000162620, ENSG00000173085, ENSG00000110075, ENSG00000144741, ENSG00000067208, ENSG00000067798, ENSG00000077380, ENSG00000196821, ENSG00000115756, ENSG00000130477, ENSG00000147050, ENSG00000138722, ENSG00000113161, ENSG00000163288, ENSG00000113163, ENSG00000109158, ENSG00000069188, ENSG00000011105, ENSG00000155313, ENSG0000…	179	8149	20726	1.278794190053823	0.34073100712844884	0.014769264367983426	2.8630398709789784
UCSC_TFBS	CREBP1	90	48.64864864864865	0.0026675088892932266	ENSG00000152208, ENSG00000144749, ENSG00000155876, ENSG00000078142, ENSG00000110075, ENSG00000144741, ENSG00000173083, ENSG00000067798, ENSG00000196821, ENSG00000147050, ENSG00000160113, ENSG00000113161, ENSG00000163288, ENSG00000160117, ENSG00000113163, ENSG00000069188, ENSG00000011105, ENSG00000155313, ENSG00000130311, ENSG00000130312, ENSG00000109511, ENSG00000116903, ENSG00000150477, ENSG0000…	179	8178	20726	1.2742594588834193	0.3750657616488563	0.015548154863026409	3.224603421847505
UCSC_TFBS	IRF7	86	46.48648648648649	0.0029236642080510454	ENSG00000152208, ENSG00000155875, ENSG00000144749, ENSG00000155876, ENSG00000078142, ENSG00000162620, ENSG00000110075, ENSG00000144741, ENSG00000182973, ENSG00000067798, ENSG00000077380, ENSG00000115756, ENSG00000147050, ENSG00000111339, ENSG00000198471, ENSG00000138722, ENSG00000101367, ENSG00000163288, ENSG00000113163, ENSG00000109158, ENSG00000069188, ENSG00000011105, ENSG00000155313, ENSG0000…	179	7751	20726	1.2847042983821153	0.4026897252893762	0.016485777272752244	3.5291743683800725
UCSC_TFBS	TBP	70	37.83783783783784	0.0030357633180208344	ENSG00000152208, ENSG00000155875, ENSG00000144749, ENSG00000078142, ENSG00000110075, ENSG00000144741, ENSG00000067208, ENSG00000067798, ENSG00000077380, ENSG00000147050, ENSG00000113161, ENSG00000163288, ENSG00000113163, ENSG00000109158, ENSG00000111701, ENSG00000069188, ENSG00000011105, ENSG00000155313, ENSG00000148925, ENSG00000109511, ENSG00000150477, ENSG00000181467, ENSG00000198515, ENSG0000…	179	6005	20726	1.3497318342721847	0.41439336411599026	0.016583055149601234	3.6621840419393092
UCSC_TFBS	LHX3	72	38.91891891891892	0.0032348821363535523	ENSG00000152208, ENSG00000155875, ENSG00000144749, ENSG00000078142, ENSG00000144741, ENSG00000067798, ENSG00000077380, ENSG00000115756, ENSG00000147050, ENSG00000138722, ENSG00000163288, ENSG00000109158, ENSG00000069188, ENSG00000109511, ENSG00000150477, ENSG00000181467, ENSG00000150471, ENSG00000090060, ENSG00000145244, ENSG00000147874, ENSG00000133794, ENSG00000114739, ENSG00000112159, ENSG0000…	179	6235	20726	1.3370834136004626	0.4346227771007277	0.01571581174955272	3.8980305108663016
UCSC_TFBS	CDP	109	58.91891891891892	0.003908238421914885	ENSG00000144749, ENSG00000078142, ENSG00000110075, ENSG00000144741, ENSG00000067208, ENSG00000077380, ENSG00000111339, ENSG00000160113, ENSG00000163288, ENSG00000069188, ENSG00000011105, ENSG00000109511, ENSG00000115112, ENSG00000198515, ENSG00000113916, ENSG00000145244, ENSG00000163322, ENSG00000163319, ENSG00000254685, ENSG00000163508, ENSG00000182993, ENSG00000165731, ENSG00000165733, ENSG0000…	179	10467	20726	1.2057762811880701	0.49802131257919113	0.018454552863730878	4.691664535441786
UCSC_TFBS	STAT5B	65	35.13513513513514	0.004927912275487365	ENSG00000152208, ENSG00000144749, ENSG00000155876, ENSG00000004468, ENSG00000067798, ENSG00000077380, ENSG00000115756, ENSG00000074855, ENSG00000147050, ENSG00000163288, ENSG00000109158, ENSG00000069188, ENSG00000011105, ENSG00000155313, ENSG00000172890, ENSG00000008226, ENSG00000150477, ENSG00000198915, ENSG00000113916, ENSG00000150471, ENSG00000090060, ENSG00000145244, ENSG00000147874, ENSG0000…	179	5579	20726	1.3490233226955433	0.5808207420756155	0.020982987526226404	5.882022383081676
UCSC_TFBS	PBX1	104	56.21621621621622	0.0062145058741098595	ENSG00000144749, ENSG00000078142, ENSG00000110075, ENSG00000144741, ENSG00000067208, ENSG00000077380, ENSG00000163288, ENSG00000069188, ENSG00000011105, ENSG00000109511, ENSG00000198915, ENSG00000115112, ENSG00000198515, ENSG00000113916, ENSG00000145244, ENSG00000163322, ENSG00000163293, ENSG00000163319, ENSG00000053501, ENSG00000254685, ENSG00000163508, ENSG00000165731, ENSG00000165733, ENSG0000…	179	10004	20726	1.2037106944931526	0.6661841373295878	0.02519271360269182	7.3644926147123595
UCSC_TFBS	HLF	75	40.54054054054054	0.011538852472387298	ENSG00000152208, ENSG00000155875, ENSG00000144749, ENSG00000078142, ENSG00000144741, ENSG00000173083, ENSG00000067798, ENSG00000115756, ENSG00000139055, ENSG00000147050, ENSG00000163288, ENSG00000113163, ENSG00000109158, ENSG00000069188, ENSG00000011105, ENSG00000155313, ENSG00000130311, ENSG00000130312, ENSG00000150477, ENSG00000115112, ENSG00000181467, ENSG00000198515, ENSG00000113916, ENSG0000…	179	6880	20726	1.2622206703910615	0.8703148546063555	0.037807250780252044	13.274250692496715
UCSC_TFBS	BACH1	90	48.64864864864865	0.013611128946081364	ENSG00000152208, ENSG00000144749, ENSG00000078142, ENSG00000110075, ENSG00000144741, ENSG00000067208, ENSG00000004468, ENSG00000067798, ENSG00000115756, ENSG00000139055, ENSG00000160113, ENSG00000179604, ENSG00000163288, ENSG00000109158, ENSG00000111701, ENSG00000069188, ENSG00000105639, ENSG00000011105, ENSG00000155313, ENSG00000248099, ENSG00000148925, ENSG00000008226, ENSG00000109511, ENSG0000…	179	8612	20726	1.2100434109090343	0.9103651681721019	0.042907035503996105	15.479207931408057
UCSC_TFBS	FREAC4	83	44.86486486486487	0.014629467078069888	ENSG00000130475, ENSG00000152208, ENSG00000155875, ENSG00000144749, ENSG00000155876, ENSG00000162620, ENSG00000110075, ENSG00000144741, ENSG00000173083, ENSG00000182973, ENSG00000067798, ENSG00000196821, ENSG00000115756, ENSG00000130477, ENSG00000139055, ENSG00000147050, ENSG00000138722, ENSG00000163288, ENSG00000113163, ENSG00000109158, ENSG00000069188, ENSG00000155313, ENSG00000148925, ENSG0000…	179	7840	20726	1.2258137612586935	0.9252649290528902	0.04526165547158045	16.543769578455624
UCSC_TFBS	E4BP4	79	42.7027027027027	0.016999504865491896	ENSG00000152208, ENSG00000155875, ENSG00000144749, ENSG00000155876, ENSG00000078142, ENSG00000144741, ENSG00000067208, ENSG00000173083, ENSG00000067798, ENSG00000115756, ENSG00000147050, ENSG00000163288, ENSG00000109158, ENSG00000011105, ENSG00000155313, ENSG00000130311, ENSG00000130312, ENSG00000109511, ENSG00000116906, ENSG00000150477, ENSG00000181467, ENSG00000198515, ENSG00000113916, ENSG0000…	179	7435	20726	1.2302930800644694	0.9510832450533037	0.049050121420032844	18.973873585989352
UCSC_TFBS	STAT	65	35.13513513513514	0.019702393884079367	ENSG00000130475, ENSG00000152208, ENSG00000144749, ENSG00000078142, ENSG00000144741, ENSG00000182973, ENSG00000004468, ENSG00000067208, ENSG00000067798, ENSG00000115756, ENSG00000139055, ENSG00000147050, ENSG00000198471, ENSG00000163288, ENSG00000113163, ENSG00000069188, ENSG00000011105, ENSG00000155313, ENSG00000008226, ENSG00000130311, ENSG00000130312, ENSG00000109511, ENSG00000116906, ENSG0000…	179	5930	20726	1.269173881503952	0.9698700918029401	0.055796648078979105	21.665840118892767
UCSC_TFBS	TGIF	76	41.08108108108108	0.024281087159404642	ENSG00000152208, ENSG00000155875, ENSG00000144749, ENSG00000078142, ENSG00000144741, ENSG00000067208, ENSG00000182973, ENSG00000067798, ENSG00000196821, ENSG00000077380, ENSG00000115756, ENSG00000074855, ENSG00000113161, ENSG00000163288, ENSG00000113163, ENSG00000109158, ENSG00000111701, ENSG00000069188, ENSG00000105639, ENSG00000011105, ENSG00000155313, ENSG00000148925, ENSG00000130311, ENSG0000…	179	7207	20726	1.2210165008724447	0.9867824401397165	0.06439047357603145	26.039291454502013
UCSC_TFBS	SRY	75	40.54054054054054	0.025461865481486635	ENSG00000152208, ENSG00000155875, ENSG00000144749, ENSG00000078142, ENSG00000110075, ENSG00000144741, ENSG00000067208, ENSG00000182973, ENSG00000067798, ENSG00000077380, ENSG00000115756, ENSG00000147050, ENSG00000138722, ENSG00000163288, ENSG00000109158, ENSG00000069188, ENSG00000011105, ENSG00000148925, ENSG00000150477, ENSG00000198515, ENSG00000150471, ENSG00000090060, ENSG00000145244, ENSG0000…	179	7110	20726	1.2213893406878344	0.9893194035473742	0.06457546342696219	27.130163009337615
UCSC_TFBS	FREAC3	76	41.08108108108108	0.025484264460194573	ENSG00000130475, ENSG00000152208, ENSG00000155875, ENSG00000144749, ENSG00000144741, ENSG00000067208, ENSG00000004468, ENSG00000067798, ENSG00000139055, ENSG00000138722, ENSG00000113161, ENSG00000179604, ENSG00000163288, ENSG00000113163, ENSG00000109158, ENSG00000069188, ENSG00000011105, ENSG00000155313, ENSG00000148925, ENSG00000109511, ENSG00000124562, ENSG00000150477, ENSG00000198915, ENSG0000…	179	7222	20726	1.2184804654926211	0.9893625221245735	0.06372493148315195	27.150712901661578
UCSC_TFBS	FOXJ2	113	61.08108108108108	0.030264011244317192	ENSG00000144749, ENSG00000110075, ENSG00000144741, ENSG00000067208, ENSG00000196821, ENSG00000077380, ENSG00000074855, ENSG00000139055, ENSG00000163288, ENSG00000111701, ENSG00000069188, ENSG00000011105, ENSG00000109511, ENSG00000198915, ENSG00000115112, ENSG00000198515, ENSG00000113916, ENSG00000145244, ENSG00000163322, ENSG00000177076, ENSG00000254685, ENSG00000163508, ENSG00000165731, ENSG0000…	179	11548	20726	1.1330110125722512	0.9955226776844605	0.07236899714990208	31.416129128369175
UCSC_TFBS	RSRFC4	83	44.86486486486487	0.03202201218980852	ENSG00000152208, ENSG00000144749, ENSG00000162620, ENSG00000110075, ENSG00000144741, ENSG00000067208, ENSG00000067798, ENSG00000196821, ENSG00000077380, ENSG00000115756, ENSG00000074855, ENSG00000139055, ENSG00000147050, ENSG00000198471, ENSG00000113161, ENSG00000163288, ENSG00000113163, ENSG00000109158, ENSG00000069188, ENSG00000011105, ENSG00000155313, ENSG00000148925, ENSG00000109511, ENSG0000…	179	8084	20726	1.1888149292761203	0.9967466954090493	0.0754673423687543	32.926362533533094
UCSC_TFBS	EN1	93	50.27027027027027	0.03544713238074479	ENSG00000152208, ENSG00000155875, ENSG00000144749, ENSG00000155876, ENSG00000162620, ENSG00000093217, ENSG00000110075, ENSG00000144741, ENSG00000067208, ENSG00000182973, ENSG00000067798, ENSG00000077380, ENSG00000115756, ENSG00000130477, ENSG00000147050, ENSG00000198471, ENSG00000113161, ENSG00000101367, ENSG00000163288, ENSG00000113163, ENSG00000109158, ENSG00000111701, ENSG00000069188, ENSG0000…	179	9262	20726	1.162627616415485	0.9982566586596675	0.08225635859489133	35.7813821795412
UCSC_TFBS	SOX9	77	41.62162162162162	0.052326533302659226	ENSG00000152208, ENSG00000155875, ENSG00000144749, ENSG00000155876, ENSG00000078142, ENSG00000162620, ENSG00000067208, ENSG00000067798, ENSG00000077380, ENSG00000130477, ENSG00000147050, ENSG00000138722, ENSG00000113161, ENSG00000163288, ENSG00000113163, ENSG00000109158, ENSG00000069188, ENSG00000011105, ENSG00000155313, ENSG00000148925, ENSG00000008226, ENSG00000109511, ENSG00000150477, ENSG0000…	179	7575	20726	1.1769839777273816	0.9999220286700347	0.1053156866582109	48.290129537959615
UCSC_TFBS	MEIS1	80	43.24324324324324	0.05623387945178063	ENSG00000152208, ENSG00000155875, ENSG00000144749, ENSG00000078142, ENSG00000110075, ENSG00000182973, ENSG00000067798, ENSG00000077380, ENSG00000115756, ENSG00000130477, ENSG00000147050, ENSG00000160113, ENSG00000179604, ENSG00000109158, ENSG00000069188, ENSG00000011105, ENSG00000155313, ENSG00000148925, ENSG00000008226, ENSG00000150477, ENSG00000198515, ENSG00000150471, ENSG00000090060, ENSG0000…	179	7941	20726	1.166479884117433	0.9999623182213505	0.1081463148408417	50.846473177312035
UCSC_TFBS	NKX22	76	41.08108108108108	0.07387961969180681	ENSG00000152208, ENSG00000144749, ENSG00000110619, ENSG00000144741, ENSG00000173083, ENSG00000182973, ENSG00000067798, ENSG00000077380, ENSG00000115756, ENSG00000147050, ENSG00000160113, ENSG00000138722, ENSG00000101367, ENSG00000163288, ENSG00000113163, ENSG00000109158, ENSG00000069188, ENSG00000155313, ENSG00000148925, ENSG00000008226, ENSG00000150477, ENSG00000115112, ENSG00000113916, ENSG0000…	179	7591	20726	1.159249890895496	0.9999986402167306	0.13519333315221704	61.00867377945154
UCSC_TFBS	MEIS1BHOXA9	85	45.94594594594595	0.08211465505338365	ENSG00000152208, ENSG00000144749, ENSG00000155876, ENSG00000078142, ENSG00000110075, ENSG00000144741, ENSG00000067208, ENSG00000067798, ENSG00000196821, ENSG00000077380, ENSG00000147050, ENSG00000172893, ENSG00000138722, ENSG00000113161, ENSG00000163288, ENSG00000113163, ENSG00000109158, ENSG00000069188, ENSG00000105639, ENSG00000148925, ENSG00000172890, ENSG00000109511, ENSG00000150477, ENSG0000…	179	8659	20726	1.136615695491693	0.9999997176649982	0.14822030250956642	65.05638915750838
UCSC_TFBS	CHX10	71	38.37837837837838	0.08244753845982564	ENSG00000152208, ENSG00000155875, ENSG00000144749, ENSG00000155876, ENSG00000078142, ENSG00000144741, ENSG00000067208, ENSG00000182973, ENSG00000067798, ENSG00000115756, ENSG00000147050, ENSG00000113161, ENSG00000163288, ENSG00000113163, ENSG00000109158, ENSG00000069188, ENSG00000011105, ENSG00000155313, ENSG00000148925, ENSG00000109511, ENSG00000150477, ENSG00000198915, ENSG00000115112, ENSG0000…	179	7069	20726	1.1629547848778718	0.9999997351260684	0.14735385300701698	65.21158235739509
UCSC_TFBS	OCT	78	42.16216216216216	0.09127572046784452	ENSG00000152208, ENSG00000155875, ENSG00000144749, ENSG00000110075, ENSG00000144741, ENSG00000067798, ENSG00000077380, ENSG00000147050, ENSG00000139055, ENSG00000138722, ENSG00000113161, ENSG00000163288, ENSG00000113163, ENSG00000109158, ENSG00000069188, ENSG00000011105, ENSG00000148925, ENSG00000109511, ENSG00000150477, ENSG00000115112, ENSG00000198515, ENSG00000113916, ENSG00000150471, ENSG0000…	179	7903	20726	1.1427864533445682	0.99999995168798	0.15793134413163967	69.10341319282509
UCSC_TFBS	HFH1	75	40.54054054054054	0.10906590477628035	ENSG00000152208, ENSG00000155875, ENSG00000144749, ENSG00000078142, ENSG00000110075, ENSG00000067208, ENSG00000004468, ENSG00000182973, ENSG00000067798, ENSG00000196821, ENSG00000077380, ENSG00000147050, ENSG00000111339, ENSG00000138722, ENSG00000101367, ENSG00000163288, ENSG00000109158, ENSG00000069188, ENSG00000011105, ENSG00000155313, ENSG00000148925, ENSG00000109511, ENSG00000150477, ENSG0000…	179	7637	20726	1.1371059594461834	0.9999999985112493	0.1775238976691823	75.75943068791243
UCSC_TFBS	NCX	75	40.54054054054054	0.11577747432097443	ENSG00000152208, ENSG00000155875, ENSG00000144749, ENSG00000093217, ENSG00000110075, ENSG00000067208, ENSG00000067798, ENSG00000077380, ENSG00000147050, ENSG00000172893, ENSG00000109743, ENSG00000138722, ENSG00000101367, ENSG00000163288, ENSG00000113163, ENSG00000069188, ENSG00000011105, ENSG00000148925, ENSG00000172890, ENSG00000116906, ENSG00000150477, ENSG00000113916, ENSG00000150471, ENSG0000…	179	7663	20726	1.1332478418753105	0.9999999996065975	0.18169508761159203	77.90754460210627
UCSC_TFBS	HNF1	92	49.72972972972973	0.13186869047361358	ENSG00000152208, ENSG00000155875, ENSG00000144749, ENSG00000078142, ENSG00000162620, ENSG00000093217, ENSG00000144741, ENSG00000067208, ENSG00000182973, ENSG00000067798, ENSG00000077380, ENSG00000115756, ENSG00000139055, ENSG00000147050, ENSG00000138722, ENSG00000113161, ENSG00000101367, ENSG00000179604, ENSG00000163288, ENSG00000113163, ENSG00000109158, ENSG00000069188, ENSG00000105639, ENSG0000…	179	9675	20726	1.1010304158907511	0.999999999984475	0.1992602768884415	82.36535847045087
UCSC_TFBS	SOX5	79	42.7027027027027	0.14686895222132573	ENSG00000152208, ENSG00000155875, ENSG00000144749, ENSG00000078142, ENSG00000110075, ENSG00000067208, ENSG00000182973, ENSG00000067798, ENSG00000077380, ENSG00000115756, ENSG00000130477, ENSG00000147050, ENSG00000138722, ENSG00000101367, ENSG00000163288, ENSG00000113163, ENSG00000109158, ENSG00000069188, ENSG00000011105, ENSG00000155313, ENSG00000148925, ENSG00000109511, ENSG00000150477, ENSG0000…	179	8229	20726	1.1115845242774736	0.9999999999992776	0.2174754058024544	85.76107066035989
UCSC_TFBS	FOXO4	89	48.10810810810811	0.15453876514946172	ENSG00000152208, ENSG00000155875, ENSG00000144749, ENSG00000173085, ENSG00000110075, ENSG00000067208, ENSG00000173083, ENSG00000182973, ENSG00000067798, ENSG00000077380, ENSG00000196821, ENSG00000115756, ENSG00000074855, ENSG00000139055, ENSG00000138722, ENSG00000163288, ENSG00000109158, ENSG00000111701, ENSG00000069188, ENSG00000011105, ENSG00000148925, ENSG00000130311, ENSG00000109511, ENSG0000…	179	9405	20726	1.0957050659491117	0.9999999999998526	0.2265688452518103	87.2547333714856
UCSC_TFBS	FREAC7	79	42.7027027027027	0.19013649350659192	ENSG00000152208, ENSG00000155875, ENSG00000144749, ENSG00000078142, ENSG00000162620, ENSG00000110075, ENSG00000144741, ENSG00000004468, ENSG00000182973, ENSG00000067798, ENSG00000077380, ENSG00000115756, ENSG00000139055, ENSG00000147050, ENSG00000111339, ENSG00000113161, ENSG00000101367, ENSG00000163288, ENSG00000113163, ENSG00000109158, ENSG00000069188, ENSG00000011105, ENSG00000155313, ENSG0000…	179	8359	20726	1.0942970511160819	0.9999999999999999	0.26231185659281386	92.48205541102284
UCSC_TFBS	GFI1	71	38.37837837837838	0.23709915538336784	ENSG00000152208, ENSG00000155875, ENSG00000144749, ENSG00000078142, ENSG00000110075, ENSG00000173085, ENSG00000144741, ENSG00000067208, ENSG00000067798, ENSG00000115756, ENSG00000139055, ENSG00000147050, ENSG00000113161, ENSG00000163288, ENSG00000113163, ENSG00000069188, ENSG00000105639, ENSG00000011105, ENSG00000155313, ENSG00000148925, ENSG00000008226, ENSG00000198915, ENSG00000115112, ENSG0000…	179	7562	20726	1.0871366535707057	1.0	0.3010130638651799	96.38808762082043
UCSC_TFBS	NFAT	65	35.13513513513514	0.3344942539450537	ENSG00000152208, ENSG00000144749, ENSG00000078142, ENSG00000110075, ENSG00000144741, ENSG00000067208, ENSG00000067798, ENSG00000077380, ENSG00000074855, ENSG00000147050, ENSG00000138722, ENSG00000101367, ENSG00000163288, ENSG00000109158, ENSG00000069188, ENSG00000011105, ENSG00000130311, ENSG00000116906, ENSG00000113916, ENSG00000150471, ENSG00000090060, ENSG00000145244, ENSG00000133794, ENSG0000…	179	7085	20726	1.062272564194557	1.0	0.39418407036413805	99.32414656370202
UCSC_TFBS	BACH2	64	34.5945945945946	0.5177950372992607	ENSG00000152208, ENSG00000110075, ENSG00000067208, ENSG00000067798, ENSG00000077380, ENSG00000130477, ENSG00000147050, ENSG00000160113, ENSG00000179604, ENSG00000163288, ENSG00000109158, ENSG00000111701, ENSG00000069188, ENSG00000011105, ENSG00000155313, ENSG00000148925, ENSG00000008226, ENSG00000116903, ENSG00000109511, ENSG00000198915, ENSG00000181467, ENSG00000113916, ENSG00000150471, ENSG0000…	179	7316	20726	1.0129050584774781	1.0	0.5539707251611832	99.98703243953015
Annotation Cluster 3	Enrichment Score: 1.5854896496636641
Category	Term	Count	%	PValue	Genes	List Total	Pop Hits	Pop Total	Fold Enrichment	Bonferroni	Benjamini	FDR
UP_SEQ_FEATURE	domain:Ig-like C2-type 3	7	3.783783783783784	0.0010539051010134046	ENSG00000144749, ENSG00000128052, ENSG00000146555, ENSG00000157404, ENSG00000069188, ENSG00000129116, ENSG00000183715	181	128	20063	6.061852555248619	0.533934760178066	0.533934760178066	1.5846765634124793
UP_SEQ_FEATURE	domain:Ig-like C2-type 5	5	2.7027027027027026	0.001495871123555546	ENSG00000128052, ENSG00000146555, ENSG00000157404, ENSG00000069188, ENSG00000129116	181	55	20063	10.076845806127574	0.6616997703517542	0.4183641778154944	2.2422207689137164
UP_SEQ_FEATURE	domain:Ig-like C2-type 4	5	2.7027027027027026	0.00486521019859128	ENSG00000128052, ENSG00000146555, ENSG00000157404, ENSG00000069188, ENSG00000129116	181	76	20063	7.292454201802849	0.9707246295541078	0.6917989364296147	7.12180490231219
INTERPRO	IPR013098:Immunoglobulin I-set	6	3.2432432432432434	0.008787515964000913	ENSG00000144749, ENSG00000128052, ENSG00000146555, ENSG00000069188, ENSG00000129116, ENSG00000183715	167	141	18559	4.72901006497643	0.9773253067833206	0.8494188151969865	11.69416002192224
PFAM	PF07679:Immunoglobulin I-set domain	6	3.2432432432432434	0.009890285743744712	ENSG00000144749, ENSG00000128052, ENSG00000146555, ENSG00000069188, ENSG00000129116, ENSG00000183715	162	141	17475	4.590228526398739	0.8973212368193982	0.8973212368193982	11.956584948174054
UP_SEQ_FEATURE	domain:Ig-like C2-type 1	7	3.783783783783784	0.009909001168111931	ENSG00000144749, ENSG00000128052, ENSG00000146555, ENSG00000157404, ENSG00000069188, ENSG00000129116, ENSG00000183715	181	202	20063	3.841173896395164	0.9992607671329045	0.7635407795045805	14.002911268350726
UP_SEQ_FEATURE	domain:Ig-like C2-type 2	7	3.783783783783784	0.010136120507654535	ENSG00000144749, ENSG00000128052, ENSG00000146555, ENSG00000157404, ENSG00000069188, ENSG00000129116, ENSG00000183715	181	203	20063	3.822251857496666	0.9993738976594141	0.7075123355861592	14.30126557728274
INTERPRO	IPR003598:Immunoglobulin subtype 2	7	3.783783783783784	0.025067229619962966	ENSG00000144749, ENSG00000128052, ENSG00000146555, ENSG00000157404, ENSG00000069188, ENSG00000129116, ENSG00000183715	167	250	18559	3.1116886227544907	0.9999813734332783	0.8867530374341916	30.071806355641463
UP_SEQ_FEATURE	domain:Ig-like C2-type 6	3	1.6216216216216217	0.04342617566838067	ENSG00000128052, ENSG00000146555, ENSG00000069188	181	37	20063	8.987457070329999	0.999999999999989	0.9156338246771554	48.9599588091889
INTERPRO	IPR003599:Immunoglobulin subtype	7	3.783783783783784	0.28602200664768185	ENSG00000144749, ENSG00000128052, ENSG00000146555, ENSG00000157404, ENSG00000069188, ENSG00000129116, ENSG00000183715	167	497	18559	1.5652357257316352	1.0	0.9995029988600255	99.13222131884545
UP_KEYWORDS	Immunoglobulin domain	7	3.783783783783784	0.353373285481824	ENSG00000144749, ENSG00000128052, ENSG00000146555, ENSG00000157404, ENSG00000069188, ENSG00000129116, ENSG00000183715	183	546	20581	1.4418523189014993	1.0	0.8576687536339489	99.63618183657219
INTERPRO	IPR013783:Immunoglobulin-like fold	10	5.405405405405405	0.4798548112904695	ENSG00000144749, ENSG00000128052, ENSG00000146555, ENSG00000205755, ENSG00000157404, ENSG00000171735, ENSG00000069188, ENSG00000129116, ENSG00000183715, ENSG00000119283	167	951	18559	1.1685776711561104	1.0	0.9999691301099036	99.98999595624238
INTERPRO	IPR007110:Immunoglobulin-like domain	7	3.783783783783784	0.6922448102363739	ENSG00000144749, ENSG00000128052, ENSG00000146555, ENSG00000157404, ENSG00000069188, ENSG00000129116, ENSG00000183715	167	771	18559	1.008978152644128	1.0	0.9999994668366426	99.99999385137328
Annotation Cluster 4	Enrichment Score: 1.5667574879639217
Category	Term	Count	%	PValue	Genes	List Total	Pop Hits	Pop Total	Fold Enrichment	Bonferroni	Benjamini	FDR
INTERPRO	IPR000008:C2 calcium-dependent membrane targeting	6	3.2432432432432434	0.01645248191682019	ENSG00000145715, ENSG00000138119, ENSG00000078142, ENSG00000048342, ENSG00000187091, ENSG00000130477	167	165	18559	4.041154055525313	0.9991886583300407	0.8312277868616869	20.843618437032653
PFAM	PF00168:C2 domain	5	2.7027027027027026	0.032274733332846174	ENSG00000145715, ENSG00000138119, ENSG00000048342, ENSG00000187091, ENSG00000130477	162	130	17475	4.148860398860398	0.9994539575609804	0.976632449015363	34.31551529097203
UP_SEQ_FEATURE	domain:C2	4	2.1621621621621623	0.03755203277849827	ENSG00000145715, ENSG00000163618, ENSG00000048342, ENSG00000187091	181	82	20063	5.407087993531869	0.9999999999990772	0.9194767216048115	44.00003314786704
Annotation Cluster 5	Enrichment Score: 1.2616475573755817
Category	Term	Count	%	PValue	Genes	List Total	Pop Hits	Pop Total	Fold Enrichment	Bonferroni	Benjamini	FDR
UP_KEYWORDS	Cell division	10	5.405405405405405	0.00777299349324403	ENSG00000138778, ENSG00000147874, ENSG00000118971, ENSG00000131351, ENSG00000078142, ENSG00000101367, ENSG00000100749, ENSG00000072609, ENSG00000067208, ENSG00000137807	183	388	20581	2.89856909469889	0.8426679091586434	0.18575053974429656	9.563394523441026
GOTERM_CC_DIRECT	GO:0005819~spindle	5	2.7027027027027026	0.026261897117550833	ENSG00000147874, ENSG00000101367, ENSG00000100749, ENSG00000067208, ENSG00000137807	170	121	18224	4.429752066115703	0.9971339999601232	0.689933220553455	28.735087567939477
UP_KEYWORDS	Mitosis	7	3.783783783783784	0.029233823048527573	ENSG00000138778, ENSG00000147874, ENSG00000131351, ENSG00000101367, ENSG00000100749, ENSG00000072609, ENSG00000137807	183	262	20581	3.0047762065657198	0.9991165767421578	0.37423501942612825	31.76397013334852
GOTERM_BP_DIRECT	GO:0007067~mitotic nuclear division	7	3.783783783783784	0.03192441002322949	ENSG00000147874, ENSG00000131351, ENSG00000166451, ENSG00000101367, ENSG00000100749, ENSG00000072609, ENSG00000137154	161	248	16792	2.943899018232819	0.9999999999999983	0.985740171311988	40.29092304651976
UP_KEYWORDS	Microtubule	7	3.783783783783784	0.038526424995571365	ENSG00000135525, ENSG00000138778, ENSG00000147874, ENSG00000131351, ENSG00000101367, ENSG00000137807, ENSG00000077380	183	280	20581	2.8116120218579232	0.9999096032994785	0.441195961408539	39.71587588730792
GOTERM_BP_DIRECT	GO:0051301~cell division	8	4.324324324324325	0.050547478756025346	ENSG00000138778, ENSG00000147874, ENSG00000118971, ENSG00000131351, ENSG00000101367, ENSG00000100749, ENSG00000072609, ENSG00000067208	161	350	16792	2.3839574090505766	1.0	0.9892188766319938	56.15123612172591
GOTERM_CC_DIRECT	GO:0005874~microtubule	7	3.783783783783784	0.07013404956729027	ENSG00000135525, ENSG00000138778, ENSG00000147874, ENSG00000131351, ENSG00000101367, ENSG00000137807, ENSG00000077380	170	311	18224	2.412861736334405	0.9999998871566609	0.864618447188799	60.37127277090302
UP_KEYWORDS	Cytoskeleton	16	8.64864864864865	0.07992509000783952	ENSG00000155875, ENSG00000138778, ENSG00000100749, ENSG00000099331, ENSG00000141971, ENSG00000067208, ENSG00000077380, ENSG00000129116, ENSG00000135525, ENSG00000147874, ENSG00000131351, ENSG00000101367, ENSG00000179604, ENSG00000048342, ENSG00000137807, ENSG00000119283	183	1138	20581	1.5812229296916267	0.9999999973325547	0.6094120557284708	65.80372970901706
UP_KEYWORDS	Cell cycle	10	5.405405405405405	0.12348892436412234	ENSG00000138778, ENSG00000147874, ENSG00000118971, ENSG00000131351, ENSG00000078142, ENSG00000101367, ENSG00000100749, ENSG00000072609, ENSG00000067208, ENSG00000137807	183	650	20581	1.730222782681799	0.9999999999999729	0.6349341967612288	81.69312231985027
GOTERM_BP_DIRECT	GO:0000086~G2/M transition of mitotic cell cycle	4	2.1621621621621623	0.14268750278288703	ENSG00000147874, ENSG00000131351, ENSG00000101367, ENSG00000077380	161	137	16792	3.0452010699551164	1.0	0.9924723115583106	91.34421896501907
GOTERM_CC_DIRECT	GO:0005813~centrosome	6	3.2432432432432434	0.36130150493229274	ENSG00000147874, ENSG00000131351, ENSG00000101367, ENSG00000141971, ENSG00000137807, ENSG00000077380	170	426	18224	1.5098591549295775	1.0	0.930449556537586	99.66769669104998
Annotation Cluster 6	Enrichment Score: 1.1418207364329642
Category	Term	Count	%	PValue	Genes	List Total	Pop Hits	Pop Total	Fold Enrichment	Bonferroni	Benjamini	FDR
INTERPRO	IPR020635:Tyrosine-protein kinase, catalytic domain	5	2.7027027027027026	0.007127691772984014	ENSG00000165731, ENSG00000074966, ENSG00000128052, ENSG00000157404, ENSG00000105639	167	85	18559	6.5371609721733	0.9535198196993111	0.9535198196993111	9.587648902410063
GOTERM_MF_DIRECT	GO:0004713~protein tyrosine kinase activity	6	3.2432432432432434	0.00896404403864674	ENSG00000257923, ENSG00000165731, ENSG00000074966, ENSG00000128052, ENSG00000157404, ENSG00000105639	162	133	16881	4.700918964076859	0.9439453458969038	0.7632413589684716	11.441821796297413
BIOGRID_INTERACTION	5335:PLCG1~phospholipase C gamma 1	5	2.7027027027027026	0.009305463177715311	ENSG00000145715, ENSG00000165731, ENSG00000128052, ENSG00000157404, ENSG00000134909	163	82	16152	6.042196618285201	1.0	0.9999999933519708	15.959213697025698
INTERPRO	IPR008266:Tyrosine-protein kinase, active site	5	2.7027027027027026	0.01046517266965223	ENSG00000165731, ENSG00000074966, ENSG00000128052, ENSG00000157404, ENSG00000105639	167	95	18559	5.849038764576111	0.9890368570891134	0.7778506611046606	13.776895510543486
UP_KEYWORDS	Nucleotide-binding	26	14.054054054054054	0.014806251011258067	ENSG00000163312, ENSG00000165731, ENSG00000138778, ENSG00000130304, ENSG00000165733, ENSG00000155876, ENSG00000078142, ENSG00000130299, ENSG00000100749, ENSG00000093217, ENSG00000099331, ENSG00000110619, ENSG00000172939, ENSG00000137807, ENSG00000105639, ENSG00000172890, ENSG00000087460, ENSG00000074966, ENSG00000128052, ENSG00000181467, ENSG00000198515, ENSG00000090060, ENSG00000114739, ENSG0000…	183	1788	20581	1.6353895429151233	0.9708505422448389	0.2551779245461858	17.482250524269915
UP_KEYWORDS	Tyrosine-protein kinase	5	2.7027027027027026	0.017548801486964253	ENSG00000165731, ENSG00000074966, ENSG00000128052, ENSG00000157404, ENSG00000105639	183	112	20581	5.02073575331772	0.984944198881661	0.2758586045849334	20.392877765248873
UP_SEQ_FEATURE	nucleotide phosphate-binding region:ATP	16	8.64864864864865	0.03428703245733887	ENSG00000163312, ENSG00000165731, ENSG00000138778, ENSG00000165733, ENSG00000074966, ENSG00000100749, ENSG00000128052, ENSG00000099331, ENSG00000172939, ENSG00000114739, ENSG00000157404, ENSG00000112159, ENSG00000254685, ENSG00000137807, ENSG00000105639, ENSG00000172890	181	994	20063	1.784230243338484	0.9999999999892849	0.9200166167751302	41.05208185807723
PFAM	PF07714:Protein tyrosine kinase	5	2.7027027027027026	0.0354852801832316	ENSG00000165731, ENSG00000074966, ENSG00000128052, ENSG00000157404, ENSG00000105639	162	134	17475	4.025013819789939	0.9997448891494299	0.9365775555247664	37.05329792072439
INTERPRO	IPR001245:Serine-threonine/tyrosine-protein kinase catalytic domain	5	2.7027027027027026	0.03712349886222138	ENSG00000165731, ENSG00000074966, ENSG00000128052, ENSG00000157404, ENSG00000105639	167	140	18559	3.9689905902480755	0.9999999105084095	0.901573566950318	41.317523103374086
GOTERM_MF_DIRECT	GO:0004714~transmembrane receptor protein tyrosine kinase activity	3	1.6216216216216217	0.05080977985742308	ENSG00000165731, ENSG00000128052, ENSG00000157404	162	38	16881	8.226608187134502	0.9999999433706523	0.9961598588628512	50.52405053627912
GOTERM_BP_DIRECT	GO:0038083~peptidyl-tyrosine autophosphorylation	3	1.6216216216216217	0.05559477188905042	ENSG00000074966, ENSG00000128052, ENSG00000105639	161	40	16792	7.822360248447205	1.0	0.9705837470250585	59.713034083644544
GOTERM_BP_DIRECT	GO:0018108~peptidyl-tyrosine phosphorylation	5	2.7027027027027026	0.05871272089367393	ENSG00000257923, ENSG00000165731, ENSG00000128052, ENSG00000157404, ENSG00000105639	161	153	16792	3.4084358381033573	1.0	0.9704846811973735	61.775875428747106
GOTERM_BP_DIRECT	GO:0007169~transmembrane receptor protein tyrosine kinase signaling pathway	4	2.1621621621621623	0.0639056256645805	ENSG00000165731, ENSG00000074966, ENSG00000128052, ENSG00000157404	161	96	16792	4.34575569358178	1.0	0.9685841447118071	64.99330728856421
UP_SEQ_FEATURE	binding site:ATP	10	5.405405405405405	0.06486619218615469	ENSG00000165731, ENSG00000172939, ENSG00000114739, ENSG00000074966, ENSG00000100749, ENSG00000128052, ENSG00000157404, ENSG00000110619, ENSG00000254685, ENSG00000105639	181	558	20063	1.9864749797025683	1.0	0.951911906130175	63.79433823142077
UP_KEYWORDS	ATP-binding	19	10.27027027027027	0.06731017190131608	ENSG00000163312, ENSG00000165731, ENSG00000138778, ENSG00000165733, ENSG00000078142, ENSG00000074966, ENSG00000100749, ENSG00000128052, ENSG00000093217, ENSG00000099331, ENSG00000110619, ENSG00000090060, ENSG00000172939, ENSG00000114739, ENSG00000157404, ENSG00000112159, ENSG00000137807, ENSG00000105639, ENSG00000172890	183	1391	20581	1.5361791061193544	0.9999999327447843	0.600478338000837	59.2467558098394
GOTERM_MF_DIRECT	GO:0005524~ATP binding	21	11.351351351351353	0.07682353444903905	ENSG00000163312, ENSG00000165731, ENSG00000138778, ENSG00000165733, ENSG00000078142, ENSG00000074966, ENSG00000100749, ENSG00000128052, ENSG00000093217, ENSG00000099331, ENSG00000110619, ENSG00000067798, ENSG00000090060, ENSG00000172939, ENSG00000114739, ENSG00000157404, ENSG00000112159, ENSG00000197594, ENSG00000137807, ENSG00000105639, ENSG00000172890	162	1495	16881	1.4637309550353028	0.9999999999922177	0.9983297635313633	65.99555466620389
GOTERM_MF_DIRECT	GO:0005088~Ras guanyl-nucleotide exchange factor activity	4	2.1621621621621623	0.0974392159237265	ENSG00000165731, ENSG00000198915, ENSG00000157404, ENSG00000105639	162	115	16881	3.624476650563607	0.9999999999999943	0.9957790405298744	74.92861408102691
GOTERM_BP_DIRECT	GO:0030335~positive regulation of cell migration	5	2.7027027027027026	0.09838490211712933	ENSG00000165731, ENSG00000090612, ENSG00000101367, ENSG00000128052, ENSG00000157404	161	184	16792	2.834188495814205	1.0	0.9846181921223339	80.7202435038606
INTERPRO	IPR011009:Protein kinase-like domain	9	4.864864864864865	0.10452769590702436	ENSG00000165731, ENSG00000172939, ENSG00000078142, ENSG00000114739, ENSG00000074966, ENSG00000100749, ENSG00000128052, ENSG00000157404, ENSG00000105639	167	531	18559	1.883588754694002	1.0	0.9912292327621665	78.89372660274591
GOTERM_BP_DIRECT	GO:0000165~MAPK cascade	6	3.2432432432432434	0.10579517573748862	ENSG00000145715, ENSG00000165731, ENSG00000198915, ENSG00000130300, ENSG00000157404, ENSG00000105639	161	262	16792	2.3885069460907498	1.0	0.986967237507287	83.09035870679261
UP_KEYWORDS	Transferase	21	11.351351351351353	0.11993969036602316	ENSG00000165731, ENSG00000116906, ENSG00000078142, ENSG00000074966, ENSG00000100749, ENSG00000128052, ENSG00000093217, ENSG00000173085, ENSG00000004468, ENSG00000169826, ENSG00000090060, ENSG00000111339, ENSG00000109743, ENSG00000172939, ENSG00000060971, ENSG00000114739, ENSG00000130309, ENSG00000157404, ENSG00000254685, ENSG00000179913, ENSG00000105639	183	1708	20581	1.3827600107497986	0.9999999999999293	0.6480081095652725	80.71488981896093
INTERPRO	IPR017441:Protein kinase, ATP binding site	7	3.783783783783784	0.127425484207694	ENSG00000165731, ENSG00000172939, ENSG00000074966, ENSG00000100749, ENSG00000128052, ENSG00000157404, ENSG00000105639	167	381	18559	2.041790434878275	1.0	0.9950875462750035	85.3477796509039
UP_SEQ_FEATURE	domain:Protein kinase	8	4.324324324324325	0.1394524775492612	ENSG00000165731, ENSG00000172939, ENSG00000114739, ENSG00000074966, ENSG00000100749, ENSG00000128052, ENSG00000157404, ENSG00000254685	181	478	20063	1.8551515291615615	1.0	0.9911523897430295	89.72157526526343
INTERPRO	IPR000719:Protein kinase, catalytic domain	8	4.324324324324325	0.14735303021052976	ENSG00000165731, ENSG00000172939, ENSG00000114739, ENSG00000074966, ENSG00000100749, ENSG00000128052, ENSG00000157404, ENSG00000105639	167	487	18559	1.8255726739539402	1.0	0.994807394275455	89.41882399678026
UP_SEQ_FEATURE	active site:Proton acceptor	10	5.405405405405405	0.15130166095279712	ENSG00000165731, ENSG00000172939, ENSG00000060971, ENSG00000114739, ENSG00000074966, ENSG00000100749, ENSG00000128052, ENSG00000157404, ENSG00000254685, ENSG00000105639	181	672	20063	1.6494836885030255	1.0	0.9913563518360253	91.66877598280992
UP_KEYWORDS	Kinase	10	5.405405405405405	0.2042920791107433	ENSG00000165731, ENSG00000172939, ENSG00000078142, ENSG00000114739, ENSG00000074966, ENSG00000100749, ENSG00000128052, ENSG00000093217, ENSG00000157404, ENSG00000105639	183	735	20581	1.5301289914873053	1.0	0.7506049924362217	94.73337904386459
GOTERM_BP_DIRECT	GO:0046777~protein autophosphorylation	4	2.1621621621621623	0.22569873381314803	ENSG00000074966, ENSG00000100749, ENSG00000128052, ENSG00000157404	161	172	16792	2.4255380615340165	1.0	0.9966662833776119	98.2847688406308
GOTERM_BP_DIRECT	GO:0006468~protein phosphorylation	7	3.783783783783784	0.2687454087756326	ENSG00000165731, ENSG00000172939, ENSG00000078142, ENSG00000074966, ENSG00000100749, ENSG00000113163, ENSG00000105639	161	456	16792	1.601067887109077	1.0	0.9985846039526809	99.3089789895144
GOTERM_MF_DIRECT	GO:0004672~protein kinase activity	5	2.7027027027027026	0.4482779120302257	ENSG00000165731, ENSG00000078142, ENSG00000074966, ENSG00000100749, ENSG00000113163	162	359	16881	1.4513050655111936	1.0	0.9991312234257981	99.96729208655117
GOTERM_MF_DIRECT	GO:0016301~kinase activity	3	1.6216216216216217	0.6723817084381479	ENSG00000165731, ENSG00000078142, ENSG00000074966	162	241	16881	1.297141539880129	1.0	0.9999725363044148	99.99997114978429
GAD_DISEASE	lung cancer	5	2.7027027027027026	0.8217915894877099	ENSG00000165731, ENSG00000113161, ENSG00000128052, ENSG00000113916, ENSG00000105639	143	516	12971	0.87893695451835	1.0	0.9999451532737733	99.99999999865857
Annotation Cluster 7	Enrichment Score: 1.0028993870095644
Category	Term	Count	%	PValue	Genes	List Total	Pop Hits	Pop Total	Fold Enrichment	Bonferroni	Benjamini	FDR
UP_KEYWORDS	Ligand-gated ion channel	5	2.7027027027027026	0.005549829228026324	ENSG00000152208, ENSG00000198838, ENSG00000163288, ENSG00000109158, ENSG00000198515	183	80	20581	7.029030054644808	0.7325901982535219	0.17173713772488752	6.918127091077409
UP_KEYWORDS	Postsynaptic cell membrane	6	3.2432432432432434	0.02163560409606967	ENSG00000152208, ENSG00000162105, ENSG00000163288, ENSG00000109158, ENSG00000033122, ENSG00000134909	183	179	20581	3.769759135451965	0.9943940191284574	0.3094591089835248	24.554827532602697
GOTERM_CC_DIRECT	GO:0045211~postsynaptic membrane	6	3.2432432432432434	0.04667192202174285	ENSG00000152208, ENSG00000162105, ENSG00000163288, ENSG00000109158, ENSG00000033122, ENSG00000134909	170	211	18224	3.048341232227488	0.9999728778229006	0.7773525156472855	45.57879835374828
GOTERM_BP_DIRECT	GO:0034220~ion transmembrane transport	6	3.2432432432432434	0.05074373611820623	ENSG00000152208, ENSG00000155886, ENSG00000198838, ENSG00000163288, ENSG00000109158, ENSG00000074855	161	210	16792	2.979946761313221	1.0	0.9797235788331824	56.2950755381463
GAD_DISEASE	Creatinine	5	2.7027027027027026	0.10047464462697063	ENSG00000152208, ENSG00000162105, ENSG00000198838, ENSG00000163288, ENSG00000183715	143	161	12971	2.8169656430525998	1.0	0.9865507052694065	78.495674195335
GOTERM_CC_DIRECT	GO:0043197~dendritic spine	3	1.6216216216216217	0.23732707209281262	ENSG00000152208, ENSG00000162105, ENSG00000134909	170	100	18224	3.216	1.0	0.9334139414984575	96.82138279808439
GOTERM_CC_DIRECT	GO:0014069~postsynaptic density	4	2.1621621621621623	0.24366056881483047	ENSG00000162105, ENSG00000172936, ENSG00000033122, ENSG00000134909	170	184	18224	2.3304347826086955	1.0	0.9226897981496492	97.1415038902127
UP_KEYWORDS	Ion transport	8	4.324324324324325	0.3409237666729853	ENSG00000152208, ENSG00000163293, ENSG00000133195, ENSG00000155886, ENSG00000198838, ENSG00000163288, ENSG00000109158, ENSG00000198515	183	642	20581	1.40142655295099	1.0	0.8559267611739844	99.53487329602149
UP_KEYWORDS	Ion channel	5	2.7027027027027026	0.39146966830372276	ENSG00000152208, ENSG00000198838, ENSG00000163288, ENSG00000109158, ENSG00000198515	183	359	20581	1.566357672344247	1.0	0.8640207356679291	99.83359208215562
GOTERM_BP_DIRECT	GO:0006810~transport	5	2.7027027027027026	0.4242041846368113	ENSG00000152208, ENSG00000163288, ENSG00000109158, ENSG00000198515, ENSG00000144741	161	348	16792	1.4985364460626829	1.0	0.999960888440636	99.9845232112461
Annotation Cluster 8	Enrichment Score: 0.9670873459769489
Category	Term	Count	%	PValue	Genes	List Total	Pop Hits	Pop Total	Fold Enrichment	Bonferroni	Benjamini	FDR
INTERPRO	IPR001849:Pleckstrin homology domain	7	3.783783783783784	0.03538755182327083	ENSG00000145715, ENSG00000021762, ENSG00000116903, ENSG00000167483, ENSG00000163618, ENSG00000113163, ENSG00000187091	167	271	18559	2.870561460105619	0.9999998061892544	0.9239271578798631	39.80911424179895
UP_SEQ_FEATURE	domain:PH	6	3.2432432432432434	0.07014382174814221	ENSG00000145715, ENSG00000021762, ENSG00000116903, ENSG00000163618, ENSG00000113163, ENSG00000187091	181	245	20063	2.714578870222122	1.0	0.9548264886403418	66.76915156574097
INTERPRO	IPR011993:Pleckstrin homology-like domain	8	4.324324324324325	0.08937154999252132	ENSG00000145715, ENSG00000021762, ENSG00000116903, ENSG00000167483, ENSG00000163618, ENSG00000113163, ENSG00000187091, ENSG00000105639	167	427	18559	2.082093424392433	1.0	0.9884672939207049	73.26286480826482
PFAM	PF00169:PH domain	4	2.1621621621621623	0.23528733444169117	ENSG00000145715, ENSG00000021762, ENSG00000163618, ENSG00000113163	162	182	17475	2.3707773707773705	1.0	0.9998455707535938	96.78309364102971
UP_KEYWORDS	Lipid-binding	4	2.1621621621621623	0.27985011358762957	ENSG00000021762, ENSG00000104497, ENSG00000163618, ENSG00000113163	183	209	20581	2.1524302559677886	1.0	0.808993840770001	98.54335072534536
Annotation Cluster 9	Enrichment Score: 0.9420153417760515
Category	Term	Count	%	PValue	Genes	List Total	Pop Hits	Pop Total	Fold Enrichment	Bonferroni	Benjamini	FDR
UP_KEYWORDS	Microtubule	7	3.783783783783784	0.038526424995571365	ENSG00000135525, ENSG00000138778, ENSG00000147874, ENSG00000131351, ENSG00000101367, ENSG00000137807, ENSG00000077380	183	280	20581	2.8116120218579232	0.9999096032994785	0.441195961408539	39.71587588730792
GOTERM_CC_DIRECT	GO:0005874~microtubule	7	3.783783783783784	0.07013404956729027	ENSG00000135525, ENSG00000138778, ENSG00000147874, ENSG00000131351, ENSG00000101367, ENSG00000137807, ENSG00000077380	170	311	18224	2.412861736334405	0.9999998871566609	0.864618447188799	60.37127277090302
UP_KEYWORDS	Motor protein	4	2.1621621621621623	0.11781810030081052	ENSG00000138778, ENSG00000099331, ENSG00000137807, ENSG00000077380	183	135	20581	3.332280914794576	0.9999999999998749	0.6672473859084483	80.10734778699697
GOTERM_MF_DIRECT	GO:0003777~microtubule motor activity	3	1.6216216216216217	0.17735094627909187	ENSG00000138778, ENSG00000137807, ENSG00000077380	162	80	16881	3.9076388888888887	1.0	0.9945165224955386	92.8242740038323
GOTERM_BP_DIRECT	GO:0007018~microtubule-based movement	3	1.6216216216216217	0.18050642665405936	ENSG00000138778, ENSG00000137807, ENSG00000077380	161	81	16792	3.8628939498504717	1.0	0.9938320624839225	95.77444890876228
GOTERM_BP_DIRECT	GO:0019886~antigen processing and presentation of exogenous peptide antigen via MHC class II	3	1.6216216216216217	0.21861609242507743	ENSG00000138778, ENSG00000137807, ENSG00000077380	161	92	16792	3.401026194977046	1.0	0.997193104169475	98.01767062790053
Annotation Cluster 10	Enrichment Score: 0.852427535476214
Category	Term	Count	%	PValue	Genes	List Total	Pop Hits	Pop Total	Fold Enrichment	Bonferroni	Benjamini	FDR
BIOGRID_INTERACTION	8481:OFD1~OFD1, centriole and centriolar satellite protein	3	1.6216216216216217	0.1149775883404538	ENSG00000138778, ENSG00000101367, ENSG00000048342	163	58	16152	5.1254495451660675	1.0	1.0	89.68461268132667
BIOGRID_INTERACTION	22994:CEP131~centrosomal protein 131	3	1.6216216216216217	0.14186391418835415	ENSG00000138778, ENSG00000101367, ENSG00000048342	163	66	16152	4.504182933630786	1.0	1.0	94.18813925367158
BIOGRID_INTERACTION	5108:PCM1~pericentriolar material 1	3	1.6216216216216217	0.16991521139548407	ENSG00000138778, ENSG00000101367, ENSG00000048342	163	74	16152	4.017244238103134	1.0	1.0	96.86754207758764
Annotation Cluster 11	Enrichment Score: 0.8514432415678719
Category	Term	Count	%	PValue	Genes	List Total	Pop Hits	Pop Total	Fold Enrichment	Bonferroni	Benjamini	FDR
GOTERM_CC_DIRECT	GO:0031225~anchored component of membrane	4	2.1621621621621623	0.08788794500899877	ENSG00000109743, ENSG00000130303, ENSG00000183715, ENSG00000111339	170	113	18224	3.7946902654867256	0.9999999983759363	0.8678520883715097	68.99457183891433
UP_KEYWORDS	GPI-anchor	4	2.1621621621621623	0.1216654516101848	ENSG00000109743, ENSG00000130303, ENSG00000183715, ENSG00000111339	183	137	20581	3.2836344780822464	0.9999999999999556	0.6411493573137121	81.19640824877405
UP_SEQ_FEATURE	propeptide:Removed in mature form	5	2.7027027027027026	0.164651963877199	ENSG00000109743, ENSG00000130303, ENSG00000181467, ENSG00000183715, ENSG00000111339	181	237	20063	2.3385085204093525	1.0	0.9933271838769564	93.44765561029442
UP_KEYWORDS	Lipoprotein	11	5.9459459459459465	0.22313286212475225	ENSG00000138778, ENSG00000109743, ENSG00000087460, ENSG00000147872, ENSG00000130303, ENSG00000074966, ENSG00000181467, ENSG00000180616, ENSG00000115756, ENSG00000183715, ENSG00000111339	183	852	20581	1.4520062084712282	1.0	0.7513250199761848	96.13212516966925
Annotation Cluster 12	Enrichment Score: 0.82959106367639
Category	Term	Count	%	PValue	Genes	List Total	Pop Hits	Pop Total	Fold Enrichment	Bonferroni	Benjamini	FDR
UP_KEYWORDS	SH2 domain	4	2.1621621621621623	0.07092092656211105	ENSG00000145715, ENSG00000071051, ENSG00000074966, ENSG00000105639	183	108	20581	4.16535114349322	0.9999999731783976	0.600516178427763	61.233012980683135
INTERPRO	IPR000980:SH2 domain	4	2.1621621621621623	0.0808893183974877	ENSG00000145715, ENSG00000071051, ENSG00000074966, ENSG00000105639	167	113	18559	3.9338667797149065	0.9999999999999998	0.98914577071271	69.53158015384518
BIOGRID_INTERACTION	4690:NCK1~NCK adaptor protein 1	3	1.6216216216216217	0.08360646315260101	ENSG00000145715, ENSG00000071051, ENSG00000134909	163	48	16152	6.193251533742332	1.0	1.0	80.28381685217006
GOTERM_MF_DIRECT	GO:0005102~receptor binding	7	3.783783783783784	0.12213893838871892	ENSG00000145715, ENSG00000135525, ENSG00000135426, ENSG00000116906, ENSG00000074966, ENSG00000105639, ENSG00000248099	162	353	16881	2.066362396390725	1.0	0.9945420263358883	82.75906299641814
INTERPRO	IPR001452:Src homology-3 domain	5	2.7027027027027026	0.13331987413463825	ENSG00000145715, ENSG00000071051, ENSG00000162105, ENSG00000074966, ENSG00000134909	167	218	18559	2.548893039608856	1.0	0.9939958235236834	86.68237803415461
BIOGRID_INTERACTION	1956:EGFR~epidermal growth factor receptor	4	2.1621621621621623	0.1760361092999222	ENSG00000145715, ENSG00000144749, ENSG00000071051, ENSG00000134909	163	144	16152	2.752556237218814	1.0	1.0	97.27034370876669
UP_SEQ_FEATURE	domain:SH3	4	2.1621621621621623	0.20835752074138128	ENSG00000145715, ENSG00000162105, ENSG00000074966, ENSG00000134909	181	175	20063	2.5336069455406474	1.0	0.9970709535892777	97.09696837335166
PFAM	PF00017:SH2 domain	3	1.6216216216216217	0.23509526006991588	ENSG00000145715, ENSG00000071051, ENSG00000074966	162	100	17475	3.236111111111111	1.0	0.9999638855831137	96.77272662403475
PFAM	PF00018:SH3 domain	3	1.6216216216216217	0.2521376747108487	ENSG00000145715, ENSG00000071051, ENSG00000074966	162	105	17475	3.082010582010582	1.0	0.9997555754133677	97.58194421105469
UP_KEYWORDS	SH3 domain	4	2.1621621621621623	0.2979492798798973	ENSG00000145715, ENSG00000071051, ENSG00000074966, ENSG00000134909	183	215	20581	2.0923624348710126	1.0	0.8193137346548125	98.95056704352709
Annotation Cluster 13	Enrichment Score: 0.8011523189493553
Category	Term	Count	%	PValue	Genes	List Total	Pop Hits	Pop Total	Fold Enrichment	Bonferroni	Benjamini	FDR
UP_KEYWORDS	NADP	5	2.7027027027027026	0.08340225285165377	ENSG00000172893, ENSG00000109743, ENSG00000113161, ENSG00000004468, ENSG00000111339	183	186	20581	3.023238733180563	0.999999998912643	0.6086526738458444	67.43163676001379
UP_KEYWORDS	NAD	4	2.1621621621621623	0.2032629495944622	ENSG00000109743, ENSG00000004468, ENSG00000111339, ENSG00000172890	183	175	20581	2.570616705698673	1.0	0.7576085364290605	94.64495636964934
GOTERM_MF_DIRECT	GO:0016740~transferase activity	3	1.6216216216216217	0.2329737755177525	ENSG00000109743, ENSG00000004468, ENSG00000111339	162	96	16881	3.2563657407407405	1.0	0.9965116675349527	97.21018974267695
Annotation Cluster 14	Enrichment Score: 0.7001266137724923
Category	Term	Count	%	PValue	Genes	List Total	Pop Hits	Pop Total	Fold Enrichment	Bonferroni	Benjamini	FDR
GAD_DISEASE	Leukemia, Myelogenous, Chronic, BCR-ABL Positive|Neovascularization, Pathologic	3	1.6216216216216217	0.07086135677449709	ENSG00000128052, ENSG00000113916, ENSG00000105639	143	40	12971	6.802972027972028	1.0	0.9867002318671239	65.58850826701902
GAD_DISEASE	Leukemia, Myelogenous, Chronic, BCR-ABL Positive	3	1.6216216216216217	0.13628529638821002	ENSG00000128052, ENSG00000113916, ENSG00000105639	143	59	12971	4.612184425743749	1.0	0.9830794079284976	88.07538366329253
GAD_DISEASE	lung cancer	5	2.7027027027027026	0.8217915894877099	ENSG00000165731, ENSG00000113161, ENSG00000128052, ENSG00000113916, ENSG00000105639	143	516	12971	0.87893695451835	1.0	0.9999451532737733	99.99999999865857
Annotation Cluster 15	Enrichment Score: 0.6945026009002354
Category	Term	Count	%	PValue	Genes	List Total	Pop Hits	Pop Total	Fold Enrichment	Bonferroni	Benjamini	FDR
UP_KEYWORDS	Membrane	84	45.40540540540541	0.0065351999843523394	ENSG00000130475, ENSG00000152208, ENSG00000144749, ENSG00000173085, ENSG00000144741, ENSG00000173083, ENSG00000004468, ENSG00000067798, ENSG00000115756, ENSG00000130477, ENSG00000074855, ENSG00000111339, ENSG00000172893, ENSG00000198471, ENSG00000109743, ENSG00000113161, ENSG00000179604, ENSG00000163288, ENSG00000160117, ENSG00000109158, ENSG00000144671, ENSG00000069188, ENSG00000105639, ENSG0000…	183	7494	20581	1.2606106743318153	0.788583583421951	0.17654032139944908	8.099269652518915
UP_SEQ_FEATURE	topological domain:Extracellular	34	18.37837837837838	0.05624065536520066	ENSG00000152208, ENSG00000165731, ENSG00000130304, ENSG00000144749, ENSG00000130303, ENSG00000130300, ENSG00000172940, ENSG00000004468, ENSG00000168702, ENSG00000180616, ENSG00000074855, ENSG00000148110, ENSG00000198471, ENSG00000141219, ENSG00000163288, ENSG00000144671, ENSG00000109158, ENSG00000069188, ENSG00000101384, ENSG00000011105, ENSG00000138119, ENSG00000155886, ENSG00000128052, ENSG0000…	181	2787	20063	1.3522570260106612	1.0	0.9498849386071399	58.39151839942718
UP_KEYWORDS	Cell membrane	36	19.45945945945946	0.095258974860851	ENSG00000152208, ENSG00000137145, ENSG00000165731, ENSG00000130304, ENSG00000130303, ENSG00000130300, ENSG00000180616, ENSG00000130477, ENSG00000134909, ENSG00000074855, ENSG00000111339, ENSG00000137440, ENSG00000135525, ENSG00000198471, ENSG00000133195, ENSG00000109743, ENSG00000163288, ENSG00000109158, ENSG00000069188, ENSG00000138119, ENSG00000087460, ENSG00000074966, ENSG00000128052, ENSG0000…	183	3175	20581	1.2751878146379243	0.9999999999503115	0.6278848933053147	72.4605058135224
UP_SEQ_FEATURE	topological domain:Cytoplasmic	39	21.08108108108108	0.10104384037697545	ENSG00000152208, ENSG00000165731, ENSG00000130304, ENSG00000144749, ENSG00000130303, ENSG00000130300, ENSG00000172940, ENSG00000004468, ENSG00000169826, ENSG00000168702, ENSG00000180616, ENSG00000074855, ENSG00000148110, ENSG00000257923, ENSG00000198471, ENSG00000141219, ENSG00000163288, ENSG00000109158, ENSG00000144671, ENSG00000069188, ENSG00000101384, ENSG00000011105, ENSG00000138119, ENSG0000…	181	3456	20063	1.250858463781461	1.0	0.982733916131849	80.08407457958003
GOTERM_CC_DIRECT	GO:0005887~integral component of plasma membrane	19	10.27027027027027	0.1063745871241147	ENSG00000152208, ENSG00000165731, ENSG00000155886, ENSG00000130303, ENSG00000128052, ENSG00000182170, ENSG00000172940, ENSG00000198515, ENSG00000150471, ENSG00000180616, ENSG00000145244, ENSG00000114739, ENSG00000163288, ENSG00000109158, ENSG00000144671, ENSG00000197594, ENSG00000101384, ENSG00000011105, ENSG00000179913	170	1415	18224	1.439434628975265	0.9999999999820439	0.8509263274507556	76.10872974086274
GOTERM_CC_DIRECT	GO:0005886~plasma membrane	44	23.783783783783786	0.2125409327275275	ENSG00000130475, ENSG00000152208, ENSG00000137145, ENSG00000165731, ENSG00000130304, ENSG00000130303, ENSG00000110075, ENSG00000004468, ENSG00000180616, ENSG00000129116, ENSG00000074855, ENSG00000111339, ENSG00000137440, ENSG00000133195, ENSG00000109743, ENSG00000198471, ENSG00000163288, ENSG00000179604, ENSG00000172936, ENSG00000109158, ENSG00000071967, ENSG00000069188, ENSG00000101384, ENSG0000…	170	4121	18224	1.1445765590876	1.0	0.9278048756180565	95.2242107635189
UP_KEYWORDS	Transmembrane helix	56	30.270270270270274	0.21595896250959534	ENSG00000152208, ENSG00000144749, ENSG00000173085, ENSG00000004468, ENSG00000144741, ENSG00000074855, ENSG00000111339, ENSG00000172893, ENSG00000198471, ENSG00000113161, ENSG00000163288, ENSG00000160117, ENSG00000144671, ENSG00000109158, ENSG00000069188, ENSG00000011105, ENSG00000198515, ENSG00000150471, ENSG00000090060, ENSG00000145244, ENSG00000163293, ENSG00000177076, ENSG00000114739, ENSG0000…	183	5634	20581	1.11785781486719	1.0	0.754965807258285	95.64591413253052
UP_KEYWORDS	Glycoprotein	46	24.864864864864867	0.22058839542485792	ENSG00000152208, ENSG00000165731, ENSG00000144749, ENSG00000130303, ENSG00000130300, ENSG00000172940, ENSG00000169826, ENSG00000004468, ENSG00000173083, ENSG00000168702, ENSG00000180616, ENSG00000111339, ENSG00000148110, ENSG00000137440, ENSG00000109743, ENSG00000138722, ENSG00000113161, ENSG00000163288, ENSG00000109158, ENSG00000144671, ENSG00000169862, ENSG00000071967, ENSG00000069188, ENSG0000…	183	4551	20581	1.1367537069256382	1.0	0.7549493289495136	95.96572010971306
UP_KEYWORDS	Transmembrane	56	30.270270270270274	0.2234638493866909	ENSG00000152208, ENSG00000144749, ENSG00000173085, ENSG00000004468, ENSG00000144741, ENSG00000074855, ENSG00000111339, ENSG00000172893, ENSG00000198471, ENSG00000113161, ENSG00000163288, ENSG00000160117, ENSG00000144671, ENSG00000109158, ENSG00000069188, ENSG00000011105, ENSG00000198515, ENSG00000150471, ENSG00000090060, ENSG00000145244, ENSG00000163293, ENSG00000177076, ENSG00000114739, ENSG0000…	183	5651	20581	1.114494944073925	1.0	0.7439228313026193	96.15329968234178
UP_SEQ_FEATURE	glycosylation site:N-linked (GlcNAc...)	43	23.243243243243246	0.25631190554737737	ENSG00000152208, ENSG00000137145, ENSG00000165731, ENSG00000144749, ENSG00000130303, ENSG00000130300, ENSG00000172940, ENSG00000004468, ENSG00000173083, ENSG00000169826, ENSG00000168702, ENSG00000180616, ENSG00000111339, ENSG00000148110, ENSG00000109743, ENSG00000138722, ENSG00000113161, ENSG00000163288, ENSG00000109158, ENSG00000144671, ENSG00000071967, ENSG00000069188, ENSG00000101384, ENSG0000…	181	4234	20063	1.1257317114544976	1.0	0.9987691149229735	98.87346809555892
UP_SEQ_FEATURE	transmembrane region	50	27.027027027027028	0.2908021621318971	ENSG00000152208, ENSG00000144749, ENSG00000173085, ENSG00000004468, ENSG00000144741, ENSG00000074855, ENSG00000172893, ENSG00000198471, ENSG00000113161, ENSG00000163288, ENSG00000144671, ENSG00000109158, ENSG00000069188, ENSG00000011105, ENSG00000198515, ENSG00000150471, ENSG00000145244, ENSG00000163293, ENSG00000177076, ENSG00000114739, ENSG00000053501, ENSG00000179913, ENSG00000137145, ENSG0000…	181	5056	20063	1.0961758689418841	1.0	0.9987980647481107	99.4513110151776
GOTERM_CC_DIRECT	GO:0016021~integral component of membrane	52	28.10810810810811	0.32309770264771254	ENSG00000152208, ENSG00000144749, ENSG00000173085, ENSG00000004468, ENSG00000144741, ENSG00000074855, ENSG00000111339, ENSG00000172893, ENSG00000198471, ENSG00000113161, ENSG00000163288, ENSG00000160117, ENSG00000144671, ENSG00000109158, ENSG00000069188, ENSG00000011105, ENSG00000198515, ENSG00000150471, ENSG00000090060, ENSG00000145244, ENSG00000163293, ENSG00000177076, ENSG00000114739, ENSG0000…	170	5163	18224	1.0796823552198336	1.0	0.9428270529401249	99.30385694679258
UP_SEQ_FEATURE	disulfide bond	25	13.513513513513514	0.7088814095545038	ENSG00000144749, ENSG00000157005, ENSG00000146555, ENSG00000205755, ENSG00000004468, ENSG00000168702, ENSG00000150471, ENSG00000180616, ENSG00000129116, ENSG00000145244, ENSG00000111339, ENSG00000137440, ENSG00000109743, ENSG00000138722, ENSG00000121966, ENSG00000114739, ENSG00000163288, ENSG00000184344, ENSG00000109158, ENSG00000157404, ENSG00000069188, ENSG00000197594, ENSG00000101384, ENSG0000…	181	2917	20063	0.9499940338310192	1.0	0.9999993064820267	99.9999992390114
UP_KEYWORDS	Disulfide bond	29	15.675675675675677	0.7114351687910565	ENSG00000165731, ENSG00000144749, ENSG00000130303, ENSG00000004468, ENSG00000168702, ENSG00000180616, ENSG00000129116, ENSG00000111339, ENSG00000137440, ENSG00000257923, ENSG00000109743, ENSG00000138722, ENSG00000163288, ENSG00000109158, ENSG00000069188, ENSG00000101384, ENSG00000248099, ENSG00000157005, ENSG00000128052, ENSG00000205755, ENSG00000146555, ENSG00000150471, ENSG00000145244, ENSG0000…	183	3434	20581	0.9497582834464738	1.0	0.9674514810760325	99.99998885753352
UP_SEQ_FEATURE	signal peptide	27	14.594594594594595	0.8170546111479959	ENSG00000152208, ENSG00000165731, ENSG00000144749, ENSG00000173083, ENSG00000168702, ENSG00000111339, ENSG00000139055, ENSG00000137440, ENSG00000109743, ENSG00000138722, ENSG00000163288, ENSG00000109158, ENSG00000069188, ENSG00000101384, ENSG00000248099, ENSG00000157005, ENSG00000155886, ENSG00000128052, ENSG00000205755, ENSG00000146555, ENSG00000150471, ENSG00000137558, ENSG00000114739, ENSG0000…	181	3346	20063	0.8944480587028959	1.0	0.9999999517112695	99.99999999933141
UP_KEYWORDS	Signal	31	16.756756756756758	0.9143899849983005	ENSG00000152208, ENSG00000165731, ENSG00000130304, ENSG00000144749, ENSG00000173085, ENSG00000173083, ENSG00000168702, ENSG00000111339, ENSG00000139055, ENSG00000137440, ENSG00000109743, ENSG00000138722, ENSG00000163288, ENSG00000109158, ENSG00000069188, ENSG00000101384, ENSG00000011105, ENSG00000248099, ENSG00000087460, ENSG00000157005, ENSG00000128052, ENSG00000205755, ENSG00000146555, ENSG0000…	183	4160	20581	0.8380766603614964	1.0	0.9968729709259663	99.99999999999822
Annotation Cluster 16	Enrichment Score: 0.6021696732554458
Category	Term	Count	%	PValue	Genes	List Total	Pop Hits	Pop Total	Fold Enrichment	Bonferroni	Benjamini	FDR
UP_SEQ_FEATURE	repeat:LRR 17	3	1.6216216216216217	0.04131721150103429	ENSG00000138778, ENSG00000144749, ENSG00000033122	181	36	20063	9.237108655616943	0.9999999999999459	0.921587108424767	47.228460273102776
UP_SEQ_FEATURE	repeat:LRR 16	3	1.6216216216216217	0.06164200795439484	ENSG00000138778, ENSG00000144749, ENSG00000033122	181	45	20063	7.389686924493554	1.0	0.9536208949913683	61.85648689345751
UP_SEQ_FEATURE	repeat:LRR 15	3	1.6216216216216217	0.07670187014976662	ENSG00000138778, ENSG00000144749, ENSG00000033122	181	51	20063	6.520311992200195	1.0	0.9596376496170157	70.14774790186415
UP_SEQ_FEATURE	repeat:LRR 14	3	1.6216216216216217	0.1011536900765244	ENSG00000138778, ENSG00000144749, ENSG00000033122	181	60	20063	5.542265193370166	1.0	0.9789422036184494	80.12090949323182
UP_SEQ_FEATURE	repeat:LRR 13	3	1.6216216216216217	0.1457070252061809	ENSG00000138778, ENSG00000144749, ENSG00000033122	181	75	20063	4.433812154696133	1.0	0.991354180012069	90.796876496506
UP_SEQ_FEATURE	repeat:LRR 12	3	1.6216216216216217	0.19340988453171667	ENSG00000138778, ENSG00000144749, ENSG00000033122	181	90	20063	3.694843462246777	1.0	0.9961424586958368	96.14595727096255
UP_SEQ_FEATURE	repeat:LRR 11	3	1.6216216216216217	0.22951286324931916	ENSG00000138778, ENSG00000144749, ENSG00000033122	181	101	20063	3.292434768338712	1.0	0.9981495750547735	98.07403886003911
UP_SEQ_FEATURE	repeat:LRR 10	3	1.6216216216216217	0.2793160236097134	ENSG00000138778, ENSG00000144749, ENSG00000033122	181	116	20063	2.8666888931224994	1.0	0.9988588284270182	99.30011698492844
UP_SEQ_FEATURE	repeat:LRR 1	5	2.7027027027027026	0.3255005826602133	ENSG00000138778, ENSG00000144749, ENSG00000162620, ENSG00000033122, ENSG00000118564	181	321	20063	1.726562365535877	1.0	0.9993313536328591	99.74337425851697
UP_SEQ_FEATURE	repeat:LRR 2	5	2.7027027027027026	0.3275024331183276	ENSG00000138778, ENSG00000144749, ENSG00000162620, ENSG00000033122, ENSG00000118564	181	322	20063	1.7212003706118526	1.0	0.9992393200230167	99.75467297245244
UP_SEQ_FEATURE	repeat:LRR 9	3	1.6216216216216217	0.3387346873641185	ENSG00000138778, ENSG00000144749, ENSG00000033122	181	134	20063	2.481611280613507	1.0	0.9991990232087994	99.80992135541717
UP_SEQ_FEATURE	repeat:LRR 8	3	1.6216216216216217	0.38377441891210196	ENSG00000138778, ENSG00000144749, ENSG00000033122	181	148	20063	2.2468642675824997	1.0	0.9995858613476333	99.93471119554073
UP_SEQ_FEATURE	repeat:LRR 4	4	2.1621621621621623	0.4000554232264964	ENSG00000138778, ENSG00000144749, ENSG00000033122, ENSG00000118564	181	255	20063	1.7387498645867185	1.0	0.9996180845543524	99.95648077514015
INTERPRO	IPR001611:Leucine-rich repeat	4	2.1621621621621623	0.4187467660410661	ENSG00000144749, ENSG00000162620, ENSG00000033122, ENSG00000118564	167	263	18559	1.690216525124656	1.0	0.9999095288816416	99.95214891651682
UP_SEQ_FEATURE	repeat:LRR 7	3	1.6216216216216217	0.4694246482304559	ENSG00000138778, ENSG00000144749, ENSG00000033122	181	176	20063	1.88940858864892	1.0	0.999929487142269	99.99323469822342
UP_SEQ_FEATURE	repeat:LRR 3	4	2.1621621621621623	0.5106129071402132	ENSG00000138778, ENSG00000144749, ENSG00000033122, ENSG00000118564	181	302	20063	1.468149720098057	1.0	0.9999740308634413	99.99801092275405
UP_KEYWORDS	Leucine-rich repeat	4	2.1621621621621623	0.5202354992922428	ENSG00000144749, ENSG00000162620, ENSG00000033122, ENSG00000118564	183	311	20581	1.4464884999912146	1.0	0.9138484994803608	99.99221822829199
UP_SEQ_FEATURE	repeat:LRR 6	3	1.6216216216216217	0.5686118756897015	ENSG00000138778, ENSG00000144749, ENSG00000033122	181	209	20063	1.5910809167569853	1.0	0.9999769757564636	99.99970573231894
UP_SEQ_FEATURE	repeat:LRR 5	3	1.6216216216216217	0.6161287769572723	ENSG00000138778, ENSG00000144749, ENSG00000033122	181	231	20063	1.4395494008753675	1.0	0.9999921029763655	99.99994976936203
Annotation Cluster 17	Enrichment Score: 0.5164733942697721
Category	Term	Count	%	PValue	Genes	List Total	Pop Hits	Pop Total	Fold Enrichment	Bonferroni	Benjamini	FDR
INTERPRO	IPR008936:Rho GTPase activation protein	3	1.6216216216216217	0.1957493291416906	ENSG00000145715, ENSG00000099331, ENSG00000134909	167	91	18559	3.663683621767454	1.0	0.9970939186581642	95.35528932974633
GOTERM_MF_DIRECT	GO:0005096~GTPase activator activity	5	2.7027027027027026	0.2763040761626341	ENSG00000145715, ENSG00000179604, ENSG00000099331, ENSG00000067208, ENSG00000134909	162	279	16881	1.8674498871631486	1.0	0.9956884889947932	98.72712981425035
UP_KEYWORDS	GTPase activation	3	1.6216216216216217	0.521785784423399	ENSG00000145715, ENSG00000099331, ENSG00000134909	183	197	20581	1.7126570691520349	1.0	0.9118090535983716	99.99253600201695
Annotation Cluster 18	Enrichment Score: 0.5103982457097165
Category	Term	Count	%	PValue	Genes	List Total	Pop Hits	Pop Total	Fold Enrichment	Bonferroni	Benjamini	FDR
GOTERM_BP_DIRECT	GO:0023014~signal transduction by protein phosphorylation	3	1.6216216216216217	0.0658005865607163	ENSG00000172939, ENSG00000114739, ENSG00000128052	161	44	16792	7.11123658949746	1.0	0.9665192798701607	66.1028216031153
UP_SEQ_FEATURE	domain:Protein kinase	8	4.324324324324325	0.1394524775492612	ENSG00000165731, ENSG00000172939, ENSG00000114739, ENSG00000074966, ENSG00000100749, ENSG00000128052, ENSG00000157404, ENSG00000254685	181	478	20063	1.8551515291615615	1.0	0.9911523897430295	89.72157526526343
INTERPRO	IPR000719:Protein kinase, catalytic domain	8	4.324324324324325	0.14735303021052976	ENSG00000165731, ENSG00000172939, ENSG00000114739, ENSG00000074966, ENSG00000100749, ENSG00000128052, ENSG00000157404, ENSG00000105639	167	487	18559	1.8255726739539402	1.0	0.994807394275455	89.41882399678026
PFAM	PF00069:Protein kinase domain	3	1.6216216216216217	0.8442402984081283	ENSG00000172939, ENSG00000114739, ENSG00000100749	162	357	17475	0.9064737005913476	1.0	0.9999999999999997	99.99999999549038
UP_KEYWORDS	Serine/threonine-protein kinase	3	1.6216216216216217	0.8652058425553983	ENSG00000172939, ENSG00000114739, ENSG00000100749	183	393	20581	0.8585074875902057	1.0	0.9921435756902702	99.99999999938535
GOTERM_MF_DIRECT	GO:0004674~protein serine/threonine kinase activity	3	1.6216216216216217	0.877020879569795	ENSG00000172939, ENSG00000114739, ENSG00000100749	162	376	16881	0.8314125295508273	1.0	0.99999992125102	99.99999999994779
Annotation Cluster 19	Enrichment Score: 0.43323865364644626
Category	Term	Count	%	PValue	Genes	List Total	Pop Hits	Pop Total	Fold Enrichment	Bonferroni	Benjamini	FDR
PFAM	PF00008:EGF-like domain	3	1.6216216216216217	0.16161500473635357	ENSG00000138722, ENSG00000168702, ENSG00000101384	162	78	17475	4.148860398860399	1.0	0.9996883176818789	89.54807054370713
INTERPRO	IPR000152:EGF-type aspartate/asparagine hydroxylation site	3	1.6216216216216217	0.24169880617353104	ENSG00000138722, ENSG00000168702, ENSG00000101384	167	105	18559	3.17519247219846	1.0	0.999071523403876	97.97249600192606
INTERPRO	IPR001881:EGF-like calcium-binding	3	1.6216216216216217	0.3144883750406743	ENSG00000138722, ENSG00000168702, ENSG00000101384	167	127	18559	2.625159130557782	1.0	0.9996962488194453	99.51085522897752
INTERPRO	IPR013032:EGF-like, conserved site	3	1.6216216216216217	0.5334503886576789	ENSG00000138722, ENSG00000168702, ENSG00000101384	167	199	18559	1.6753528119640118	1.0	0.9999815821472167	99.99783853939552
INTERPRO	IPR000742:Epidermal growth factor-like domain	3	1.6216216216216217	0.6146012458913104	ENSG00000138722, ENSG00000168702, ENSG00000101384	167	231	18559	1.4432693055447545	1.0	0.9999940411507989	99.99985363161142
UP_KEYWORDS	EGF-like domain	3	1.6216216216216217	0.6244818562065069	ENSG00000138722, ENSG00000168702, ENSG00000101384	183	238	20581	1.417619506819121	1.0	0.9450656339771498	99.99966849142744
Annotation Cluster 20	Enrichment Score: 0.40907293337787465
Category	Term	Count	%	PValue	Genes	List Total	Pop Hits	Pop Total	Fold Enrichment	Bonferroni	Benjamini	FDR
GOTERM_MF_DIRECT	GO:0005525~GTP binding	6	3.2432432432432434	0.3044225977135234	ENSG00000087460, ENSG00000155876, ENSG00000165733, ENSG00000130299, ENSG00000181467, ENSG00000254685	162	384	16881	1.6281828703703702	1.0	0.9969971929332171	99.25434948972834
UP_KEYWORDS	GTP-binding	5	2.7027027027027026	0.36623331954942095	ENSG00000087460, ENSG00000155876, ENSG00000130299, ENSG00000181467, ENSG00000254685	183	343	20581	1.639423919450684	1.0	0.8598813995524863	99.71913297673298
GOTERM_MF_DIRECT	GO:0003924~GTPase activity	4	2.1621621621621623	0.3863539809328205	ENSG00000087460, ENSG00000155876, ENSG00000165733, ENSG00000130299	162	234	16881	1.7812598923710035	1.0	0.998070923765744	99.86257543385815
UP_SEQ_FEATURE	nucleotide phosphate-binding region:GTP	4	2.1621621621621623	0.5363992154240476	ENSG00000087460, ENSG00000155876, ENSG00000130299, ENSG00000181467	181	310	20063	1.4302619853858491	1.0	0.9999724955304682	99.99912394437021
Annotation Cluster 21	Enrichment Score: 0.39159657562817585
Category	Term	Count	%	PValue	Genes	List Total	Pop Hits	Pop Total	Fold Enrichment	Bonferroni	Benjamini	FDR
UP_SEQ_FEATURE	repeat:ANK 3	4	2.1621621621621623	0.2844321656001656	ENSG00000145700, ENSG00000160117, ENSG00000171735, ENSG00000254685	181	207	20063	2.141938238983639	1.0	0.9988063794260517	99.37171794302714
UP_SEQ_FEATURE	repeat:ANK 1	4	2.1621621621621623	0.3748169613972734	ENSG00000145700, ENSG00000160117, ENSG00000171735, ENSG00000254685	181	244	20063	1.8171361289738248	1.0	0.9996324382497539	99.91875766601237
UP_SEQ_FEATURE	repeat:ANK 2	4	2.1621621621621623	0.3767766166106945	ENSG00000145700, ENSG00000160117, ENSG00000171735, ENSG00000254685	181	245	20063	1.8097192468147478	1.0	0.9995822118851941	99.922530992137
INTERPRO	IPR002110:Ankyrin repeat	4	2.1621621621621623	0.39966919150339963	ENSG00000162105, ENSG00000145700, ENSG00000160117, ENSG00000171735	167	255	18559	1.7432429259128803	1.0	0.9999264634045453	99.92457618094322
UP_KEYWORDS	ANK repeat	4	2.1621621621621623	0.4139636990769966	ENSG00000162105, ENSG00000145700, ENSG00000160117, ENSG00000171735	183	264	20581	1.704007285974499	1.0	0.8703200734491024	99.89756278611777
INTERPRO	IPR020683:Ankyrin repeat-containing domain	4	2.1621621621621623	0.4205878673554099	ENSG00000162105, ENSG00000145700, ENSG00000160117, ENSG00000171735	167	265	18559	1.6774601739916393	1.0	0.9998771726305155	99.95424079027231
PFAM	PF12796:Ankyrin repeats (3 copies)	3	1.6216216216216217	0.6492656305298274	ENSG00000162105, ENSG00000145700, ENSG00000160117	162	239	17475	1.3540213854021383	1.0	0.9999999996632745	99.999851922028
Annotation Cluster 22	Enrichment Score: 0.35585093227721454
Category	Term	Count	%	PValue	Genes	List Total	Pop Hits	Pop Total	Fold Enrichment	Bonferroni	Benjamini	FDR
GOTERM_BP_DIRECT	GO:0002250~adaptive immune response	3	1.6216216216216217	0.41304054859891115	ENSG00000074966, ENSG00000105639, ENSG00000163508	161	148	16792	2.1141514184992447	1.0	0.9999532624573645	99.97899941841165
UP_KEYWORDS	Immunity	6	3.2432432432432434	0.45427526316933947	ENSG00000130303, ENSG00000074966, ENSG00000172936, ENSG00000113916, ENSG00000105639, ENSG00000163508	183	500	20581	1.3495737704918034	1.0	0.8938352085376904	99.95909694367859
UP_KEYWORDS	Adaptive immunity	3	1.6216216216216217	0.4561791437001432	ENSG00000074966, ENSG00000105639, ENSG00000163508	183	174	20581	1.9390427736951197	1.0	0.8914995937715197	99.96089754159043
Annotation Cluster 23	Enrichment Score: 0.3402770846128756
Category	Term	Count	%	PValue	Genes	List Total	Pop Hits	Pop Total	Fold Enrichment	Bonferroni	Benjamini	FDR
PFAM	PF00046:Homeobox domain	4	2.1621621621621623	0.3629001138034764	ENSG00000257923, ENSG00000205857, ENSG00000043039, ENSG00000227059	162	233	17475	1.8518518518518516	1.0	0.9999895727614091	99.6898262697393
INTERPRO	IPR001356:Homeodomain	4	2.1621621621621623	0.40173074667598996	ENSG00000257923, ENSG00000205857, ENSG00000043039, ENSG00000227059	167	256	18559	1.736433383233533	1.0	0.9998971916891376	99.92814471915642
UP_KEYWORDS	Homeobox	4	2.1621621621621623	0.4075227305125323	ENSG00000257923, ENSG00000205857, ENSG00000043039, ENSG00000227059	183	262	20581	1.7170149751804114	1.0	0.8735108750455749	99.8820739486801
INTERPRO	IPR017970:Homeobox, conserved site	3	1.6216216216216217	0.5098875020553181	ENSG00000257923, ENSG00000043039, ENSG00000227059	167	190	18559	1.754711629372833	1.0	0.9999737872011896	99.99567241240062
UP_SEQ_FEATURE	DNA-binding region:Homeobox	3	1.6216216216216217	0.5161406140616421	ENSG00000257923, ENSG00000205857, ENSG00000043039	181	191	20063	1.7410257151948165	1.0	0.9999727896842886	99.9983253727799
INTERPRO	IPR009057:Homeodomain-like	4	2.1621621621621623	0.5810601304326267	ENSG00000257923, ENSG00000205857, ENSG00000043039, ENSG00000227059	167	336	18559	1.322996863416025	1.0	0.9999940970788842	99.99952565867424
Annotation Cluster 24	Enrichment Score: 0.3348153985376907
Category	Term	Count	%	PValue	Genes	List Total	Pop Hits	Pop Total	Fold Enrichment	Bonferroni	Benjamini	FDR
BIOGRID_INTERACTION	3066:HDAC2~histone deacetylase 2	4	2.1621621621621623	0.4440469575459416	ENSG00000162676, ENSG00000072609, ENSG00000113916, ENSG00000170948	163	242	16152	1.6378847031384678	1.0	1.0	99.99818714429777
BIOGRID_INTERACTION	3065:HDAC1~histone deacetylase 1	5	2.7027027027027026	0.447457387724182	ENSG00000162676, ENSG00000072609, ENSG00000113916, ENSG00000090060, ENSG00000170948	163	341	16152	1.4529622366550923	1.0	1.0	99.99838316883836
BIOGRID_INTERACTION	25942:SIN3A~SIN3 transcription regulator family member A	3	1.6216216216216217	0.49816501268657504	ENSG00000072609, ENSG00000113916, ENSG00000170948	163	166	16152	1.7908197206001923	1.0	1.0	99.99973010058775
Annotation Cluster 25	Enrichment Score: 0.30475690076153367
Category	Term	Count	%	PValue	Genes	List Total	Pop Hits	Pop Total	Fold Enrichment	Bonferroni	Benjamini	FDR
GOTERM_BP_DIRECT	GO:0000122~negative regulation of transcription from RNA polymerase II promoter	13	7.027027027027027	0.04277176418007584	ENSG00000115112, ENSG00000113916, ENSG00000170448, ENSG00000170948, ENSG00000257923, ENSG00000160113, ENSG00000162676, ENSG00000217128, ENSG00000114739, ENSG00000090612, ENSG00000198625, ENSG00000043039, ENSG00000163508	161	720	16792	1.883160800552105	1.0	0.9897570636088883	50.08187664023511
GOTERM_MF_DIRECT	GO:0043565~sequence-specific DNA binding	8	4.324324324324325	0.22596842653081556	ENSG00000257923, ENSG00000160113, ENSG00000133794, ENSG00000115112, ENSG00000171735, ENSG00000113916, ENSG00000227059, ENSG00000163508	162	518	16881	1.6093236093236094	1.0	0.9971335711052135	96.84603333940014
UP_KEYWORDS	Transcription regulation	19	10.27027027027027	0.7640800672542758	ENSG00000074966, ENSG00000115112, ENSG00000182973, ENSG00000113916, ENSG00000169019, ENSG00000131773, ENSG00000157216, ENSG00000170948, ENSG00000257923, ENSG00000160113, ENSG00000162676, ENSG00000133794, ENSG00000090612, ENSG00000173875, ENSG00000215421, ENSG00000171735, ENSG00000169862, ENSG00000043039, ENSG00000163508	183	2332	20581	0.9163058047221363	1.0	0.9747906591052105	99.99999916804414
UP_KEYWORDS	Transcription	19	10.27027027027027	0.8030999611168371	ENSG00000074966, ENSG00000115112, ENSG00000182973, ENSG00000113916, ENSG00000169019, ENSG00000131773, ENSG00000157216, ENSG00000170948, ENSG00000257923, ENSG00000160113, ENSG00000162676, ENSG00000133794, ENSG00000090612, ENSG00000173875, ENSG00000215421, ENSG00000171735, ENSG00000169862, ENSG00000043039, ENSG00000163508	183	2398	20581	0.8910863789040958	1.0	0.9826488205841547	99.99999991897128
GOTERM_BP_DIRECT	GO:0006351~transcription, DNA-templated	16	8.64864864864865	0.8474063665271958	ENSG00000115112, ENSG00000182973, ENSG00000113916, ENSG00000169019, ENSG00000131773, ENSG00000157216, ENSG00000170948, ENSG00000257923, ENSG00000160113, ENSG00000162676, ENSG00000133794, ENSG00000090612, ENSG00000173875, ENSG00000215421, ENSG00000169862, ENSG00000163508	161	1955	16792	0.8535908881511016	1.0	0.9999999999726868	99.99999999998946
UP_KEYWORDS	DNA-binding	15	8.108108108108109	0.8778919465706732	ENSG00000074966, ENSG00000115112, ENSG00000113916, ENSG00000157216, ENSG00000257923, ENSG00000160113, ENSG00000162676, ENSG00000133794, ENSG00000090612, ENSG00000173875, ENSG00000215421, ENSG00000205857, ENSG00000227059, ENSG00000043039, ENSG00000163508	183	2050	20581	0.8229108356657336	1.0	0.9934878975810998	99.99999999982795
GOTERM_MF_DIRECT	GO:0003700~transcription factor activity, sequence-specific DNA binding	7	3.783783783783784	0.9018483710274565	ENSG00000160113, ENSG00000133794, ENSG00000090612, ENSG00000115112, ENSG00000113916, ENSG00000170448, ENSG00000163508	162	961	16881	0.7590280186534089	1.0	0.9999999534043322	99.99999999999751
GOTERM_BP_DIRECT	GO:0006355~regulation of transcription, DNA-templated	11	5.9459459459459465	0.9165688233396672	ENSG00000133794, ENSG00000162676, ENSG00000090612, ENSG00000114739, ENSG00000173875, ENSG00000215421, ENSG00000169862, ENSG00000182973, ENSG00000169019, ENSG00000131773, ENSG00000227059	161	1504	16792	0.7628188185542488	1.0	0.9999999999999284	100.0
Annotation Cluster 26	Enrichment Score: 0.21658365239589672
Category	Term	Count	%	PValue	Genes	List Total	Pop Hits	Pop Total	Fold Enrichment	Bonferroni	Benjamini	FDR
GOTERM_MF_DIRECT	GO:0003735~structural constituent of ribosome	4	2.1621621621621623	0.35510725080099403	ENSG00000130312, ENSG00000163319, ENSG00000144741, ENSG00000137154	162	222	16881	1.877544210877544	1.0	0.9971170756027871	99.7313824605771
GOTERM_BP_DIRECT	GO:0006412~translation	4	2.1621621621621623	0.43441619677934445	ENSG00000130312, ENSG00000163319, ENSG00000144741, ENSG00000137154	161	253	16792	1.6489823975646283	1.0	0.9999662808843164	99.98835447356457
GOTERM_CC_DIRECT	GO:0005840~ribosome	3	1.6216216216216217	0.45654403446141145	ENSG00000130312, ENSG00000163319, ENSG00000137154	170	166	18224	1.9373493975903615	1.0	0.9620745524713087	99.95745948506999
UP_KEYWORDS	Ribonucleoprotein	4	2.1621621621621623	0.4827497075806634	ENSG00000130312, ENSG00000124562, ENSG00000163319, ENSG00000137154	183	296	20581	1.519790282085364	1.0	0.9062599022632698	99.97949027911926
UP_KEYWORDS	Ribosomal protein	3	1.6216216216216217	0.4871907262759834	ENSG00000130312, ENSG00000163319, ENSG00000137154	183	185	20581	1.823748338502437	1.0	0.9024761357318386	99.98164648923671
UP_KEYWORDS	Transit peptide	5	2.7027027027027026	0.7013043006859687	ENSG00000130312, ENSG00000060971, ENSG00000130299, ENSG00000163319, ENSG00000173085	183	536	20581	1.0491089633798223	1.0	0.9655796809443489	99.99998262111362
GOTERM_CC_DIRECT	GO:0005743~mitochondrial inner membrane	4	2.1621621621621623	0.7796631715672157	ENSG00000130312, ENSG00000163319, ENSG00000173085, ENSG00000144741	170	441	18224	0.9723356009070294	1.0	0.9985335810918902	99.99999956559316
UP_SEQ_FEATURE	transit peptide:Mitochondrion	4	2.1621621621621623	0.810456710567332	ENSG00000130312, ENSG00000130299, ENSG00000163319, ENSG00000173085	181	482	20063	0.9198780403933885	1.0	0.9999999568818181	99.99999999885645
GAD_DISEASE	Acquired Immunodeficiency Syndrome|Disease Progression	7	3.783783783783784	0.9388036503416779	ENSG00000130312, ENSG00000060971, ENSG00000130299, ENSG00000163319, ENSG00000173085, ENSG00000144741, ENSG00000170448	143	909	12971	0.6985083123696986	1.0	0.999999558099249	100.0
UP_KEYWORDS	Mitochondrion	5	2.7027027027027026	0.9905493279930035	ENSG00000130312, ENSG00000130299, ENSG00000163319, ENSG00000173085, ENSG00000144741	183	1119	20581	0.5025222559174126	1.0	0.9999702532059004	100.0
Annotation Cluster 27	Enrichment Score: 0.21569514633721512
Category	Term	Count	%	PValue	Genes	List Total	Pop Hits	Pop Total	Fold Enrichment	Bonferroni	Benjamini	FDR
UP_KEYWORDS	Zinc	22	11.891891891891893	0.512757809658597	ENSG00000124562, ENSG00000099331, ENSG00000072609, ENSG00000110619, ENSG00000113916, ENSG00000170448, ENSG00000135766, ENSG00000130477, ENSG00000147050, ENSG00000133195, ENSG00000160113, ENSG00000162676, ENSG00000090612, ENSG00000173875, ENSG00000198625, ENSG00000215421, ENSG00000111701, ENSG00000197594, ENSG00000010072, ENSG00000111732, ENSG00000145012, ENSG00000119283	183	2348	20581	1.053755783319835	1.0	0.9123416276000614	99.99050265008675
UP_KEYWORDS	Metal-binding	33	17.83783783783784	0.5453609848242138	ENSG00000099331, ENSG00000110619, ENSG00000072609, ENSG00000169826, ENSG00000115756, ENSG00000130477, ENSG00000135766, ENSG00000147050, ENSG00000118564, ENSG00000172939, ENSG00000160113, ENSG00000163618, ENSG00000173875, ENSG00000215421, ENSG00000111701, ENSG00000071967, ENSG00000010072, ENSG00000119283, ENSG00000087460, ENSG00000124562, ENSG00000113916, ENSG00000150471, ENSG00000187091, ENSG0000…	183	3640	20581	1.0195955683660602	1.0	0.9199044805716337	99.99610827379496
GOTERM_MF_DIRECT	GO:0008270~zinc ion binding	11	5.9459459459459465	0.6847149635531603	ENSG00000160113, ENSG00000124562, ENSG00000198625, ENSG00000215421, ENSG00000072609, ENSG00000111701, ENSG00000197594, ENSG00000111732, ENSG00000170448, ENSG00000145012, ENSG00000119283	162	1169	16881	0.9805310014890852	1.0	0.9999738954368868	99.99998281036572
UP_KEYWORDS	Zinc-finger	15	8.108108108108109	0.7163301763881267	ENSG00000124562, ENSG00000099331, ENSG00000072609, ENSG00000113916, ENSG00000135766, ENSG00000130477, ENSG00000170448, ENSG00000160113, ENSG00000162676, ENSG00000090612, ENSG00000198625, ENSG00000173875, ENSG00000215421, ENSG00000010072, ENSG00000119283	183	1781	20581	0.9472022532929557	1.0	0.9676862384742244	99.99999106146312
Annotation Cluster 28	Enrichment Score: 0.18351941425385582
Category	Term	Count	%	PValue	Genes	List Total	Pop Hits	Pop Total	Fold Enrichment	Bonferroni	Benjamini	FDR
UP_KEYWORDS	Immunity	6	3.2432432432432434	0.45427526316933947	ENSG00000130303, ENSG00000074966, ENSG00000172936, ENSG00000113916, ENSG00000105639, ENSG00000163508	183	500	20581	1.3495737704918034	1.0	0.8938352085376904	99.95909694367859
UP_KEYWORDS	Innate immunity	3	1.6216216216216217	0.6742403826245718	ENSG00000130303, ENSG00000172936, ENSG00000105639	183	261	20581	1.2926951824634132	1.0	0.9609020275717655	99.99994688026489
GOTERM_BP_DIRECT	GO:0045087~innate immune response	3	1.6216216216216217	0.9189839112307305	ENSG00000130303, ENSG00000172936, ENSG00000105639	161	430	16792	0.7276614184602052	1.0	0.9999999999999287	100.0
Annotation Cluster 29	Enrichment Score: 0.17671464829645295
Category	Term	Count	%	PValue	Genes	List Total	Pop Hits	Pop Total	Fold Enrichment	Bonferroni	Benjamini	FDR
UP_SEQ_FEATURE	zinc finger region:C2H2-type 17	3	1.6216216216216217	0.16767591719779634	ENSG00000090612, ENSG00000173875, ENSG00000215421	181	82	20063	4.055315995148902	1.0	0.9927111821229702	93.79791588182682
UP_SEQ_FEATURE	zinc finger region:C2H2-type 16	3	1.6216216216216217	0.23613307822068105	ENSG00000090612, ENSG00000173875, ENSG00000215421	181	103	20063	3.2285039961379605	1.0	0.9981469064572236	98.31004530758204
UP_SEQ_FEATURE	zinc finger region:C2H2-type 15	3	1.6216216216216217	0.3354643225979362	ENSG00000090612, ENSG00000173875, ENSG00000215421	181	133	20063	2.500270012046691	1.0	0.9992655995304491	99.7951715674499
UP_SEQ_FEATURE	zinc finger region:C2H2-type 13	3	1.6216216216216217	0.5545486471663058	ENSG00000090612, ENSG00000173875, ENSG00000215421	181	204	20063	1.6300779980500488	1.0	0.9999761803912227	99.99952159560978
UP_SEQ_FEATURE	zinc finger region:C2H2-type 6	5	2.7027027027027026	0.6611607610071376	ENSG00000162676, ENSG00000090612, ENSG00000173875, ENSG00000215421, ENSG00000113916	181	501	20063	1.1062405575589151	1.0	0.9999978689648231	99.99999241361823
UP_SEQ_FEATURE	zinc finger region:C2H2-type 12	3	1.6216216216216217	0.671665218287347	ENSG00000090612, ENSG00000173875, ENSG00000215421	181	256	20063	1.2989684046961325	1.0	0.9999981834952023	99.99999529185945
GOTERM_MF_DIRECT	GO:0003676~nucleic acid binding	9	4.864864864864865	0.7291195579396512	ENSG00000163312, ENSG00000116754, ENSG00000162676, ENSG00000090612, ENSG00000173875, ENSG00000215421, ENSG00000197594, ENSG00000113916, ENSG00000101489	162	985	16881	0.9521150592216581	1.0	0.9999909213023865	99.99999778367214
UP_SEQ_FEATURE	zinc finger region:C2H2-type 5	5	2.7027027027027026	0.7307717426190316	ENSG00000162676, ENSG00000090612, ENSG00000173875, ENSG00000215421, ENSG00000113916	181	550	20063	1.0076845806127572	1.0	0.9999996425298834	99.99999976714167
UP_SEQ_FEATURE	zinc finger region:C2H2-type 1	5	2.7027027027027026	0.73595521903278	ENSG00000162676, ENSG00000090612, ENSG00000173875, ENSG00000215421, ENSG00000113916	181	554	20063	1.000408879669705	1.0	0.9999996382753921	99.99999982654339
UP_SEQ_FEATURE	zinc finger region:C2H2-type 11	3	1.6216216216216217	0.7551390084110919	ENSG00000090612, ENSG00000173875, ENSG00000215421	181	301	20063	1.1047704704392356	1.0	0.9999997507222703	99.99999994467119
UP_SEQ_FEATURE	zinc finger region:C2H2-type 4	5	2.7027027027027026	0.7770265839995092	ENSG00000162676, ENSG00000090612, ENSG00000173875, ENSG00000215421, ENSG00000113916	181	588	20063	0.9425621077160146	1.0	0.9999998549959204	99.99999998660607
UP_SEQ_FEATURE	zinc finger region:C2H2-type 2	5	2.7027027027027026	0.805944119884876	ENSG00000162676, ENSG00000090612, ENSG00000173875, ENSG00000215421, ENSG00000113916	181	615	20063	0.9011813322553115	1.0	0.9999999568353038	99.99999999836677
UP_SEQ_FEATURE	zinc finger region:C2H2-type 10	3	1.6216216216216217	0.8133924236665037	ENSG00000090612, ENSG00000173875, ENSG00000215421	181	341	20063	0.9751786263994425	1.0	0.9999999533567511	99.99999999909728
UP_SEQ_FEATURE	zinc finger region:C2H2-type 3	5	2.7027027027027026	0.8262838886477216	ENSG00000162676, ENSG00000090612, ENSG00000173875, ENSG00000215421, ENSG00000113916	181	636	20063	0.8714253448695229	1.0	0.9999999634607282	99.9999999996948
UP_SEQ_FEATURE	zinc finger region:C2H2-type 9	3	1.6216216216216217	0.8629602683668508	ENSG00000090612, ENSG00000173875, ENSG00000215421	181	385	20063	0.8637296405252206	1.0	0.9999999953474448	99.9999999999916
INTERPRO	IPR013087:Zinc finger C2H2-type/integrase DNA-binding domain	5	2.7027027027027026	0.88468043972301	ENSG00000162676, ENSG00000090612, ENSG00000173875, ENSG00000215421, ENSG00000113916	167	712	18559	0.7804194980824867	1.0	0.9999999999867216	99.99999999999395
PFAM	PF00096:Zinc finger, C2H2 type	4	2.1621621621621623	0.8866936056100689	ENSG00000162676, ENSG00000090612, ENSG00000173875, ENSG00000215421	162	551	17475	0.7830879881696579	1.0	1.0	99.99999999992352
UP_SEQ_FEATURE	zinc finger region:C2H2-type 8	3	1.6216216216216217	0.8987757023279479	ENSG00000090612, ENSG00000173875, ENSG00000215421	181	427	20063	0.7787726267030677	1.0	0.9999999996657829	99.99999999999991
INTERPRO	IPR015880:Zinc finger, C2H2-like	5	2.7027027027027026	0.9136303028308398	ENSG00000162676, ENSG00000090612, ENSG00000173875, ENSG00000215421, ENSG00000113916	167	762	18559	0.729210869599384	1.0	0.9999999999990181	99.9999999999999
UP_SEQ_FEATURE	zinc finger region:C2H2-type 7	3	1.6216216216216217	0.9223565901430575	ENSG00000090612, ENSG00000173875, ENSG00000215421	181	463	20063	0.7182201114518574	1.0	0.9999999999633478	100.0
INTERPRO	IPR007087:Zinc finger, C2H2	5	2.7027027027027026	0.9307187577805991	ENSG00000162676, ENSG00000090612, ENSG00000173875, ENSG00000215421, ENSG00000113916	167	799	18559	0.6954426566141809	1.0	0.9999999999996322	100.0
Annotation Cluster 30	Enrichment Score: 0.15585207037377
Category	Term	Count	%	PValue	Genes	List Total	Pop Hits	Pop Total	Fold Enrichment	Bonferroni	Benjamini	FDR
UP_KEYWORDS	Iron	4	2.1621621621621623	0.5465247675879044	ENSG00000071967, ENSG00000135766, ENSG00000147050, ENSG00000118564	183	324	20581	1.3884503811644067	1.0	0.9178307566730014	99.99623466869815
UP_KEYWORDS	Oxidoreductase	5	2.7027027027027026	0.7602812358752078	ENSG00000172893, ENSG00000113161, ENSG00000071967, ENSG00000135766, ENSG00000147050	183	582	20581	0.9661896982329633	1.0	0.9747617934464856	99.99999897796403
GOTERM_BP_DIRECT	GO:0055114~oxidation-reduction process	5	2.7027027027027026	0.8200865111350315	ENSG00000172893, ENSG00000113161, ENSG00000071967, ENSG00000135766, ENSG00000147050	161	592	16792	0.8808964243746853	1.0	0.999999999825685	99.99999999985549
Annotation Cluster 31	Enrichment Score: 0.09271435640789052
Category	Term	Count	%	PValue	Genes	List Total	Pop Hits	Pop Total	Fold Enrichment	Bonferroni	Benjamini	FDR
GAD_DISEASE	Bladder Cancer	6	3.2432432432432434	0.6927713535346312	ENSG00000165731, ENSG00000087460, ENSG00000113161, ENSG00000197594, ENSG00000113916, ENSG00000105639	143	529	12971	1.028804843549645	1.0	0.9993540441107156	99.99999636300355
GAD_DISEASE	lung cancer	5	2.7027027027027026	0.8217915894877099	ENSG00000165731, ENSG00000113161, ENSG00000128052, ENSG00000113916, ENSG00000105639	143	516	12971	0.87893695451835	1.0	0.9999451532737733	99.99999999865857
GAD_DISEASE	chronic obstructive pulmonary disease	4	2.1621621621621623	0.8360497705698754	ENSG00000165731, ENSG00000113161, ENSG00000113916, ENSG00000105639	143	414	12971	0.8763893111719199	1.0	0.9999576175626681	99.99999999960013
GAD_DISEASE	Lung Cancer	5	2.7027027027027026	0.8944556856874982	ENSG00000145715, ENSG00000165731, ENSG00000113161, ENSG00000113916, ENSG00000105639	143	593	12971	0.7648085472706047	1.0	0.9999939495427013	99.99999999999933
Annotation Cluster 32	Enrichment Score: 0.012600346194859642
Category	Term	Count	%	PValue	Genes	List Total	Pop Hits	Pop Total	Fold Enrichment	Bonferroni	Benjamini	FDR
UP_KEYWORDS	Transducer	6	3.2432432432432434	0.9035778782307222	ENSG00000087460, ENSG00000121966, ENSG00000182170, ENSG00000150471, ENSG00000187091, ENSG00000180616	183	899	20581	0.7505972027206915	1.0	0.9960871000733876	99.99999999999179
GOTERM_BP_DIRECT	GO:0007186~G-protein coupled receptor signaling pathway	5	2.7027027027027026	0.9746668878435291	ENSG00000087460, ENSG00000157005, ENSG00000121966, ENSG00000182170, ENSG00000150471	161	899	16792	0.5800786242823288	1.0	1.0	100.0
UP_KEYWORDS	G-protein coupled receptor	4	2.1621621621621623	0.9810313925026726	ENSG00000121966, ENSG00000182170, ENSG00000150471, ENSG00000180616	183	842	20581	0.5342730682865413	1.0	0.9998701984089287	100.0
INTERPRO	IPR000276:G protein-coupled receptor, rhodopsin-like	3	1.6216216216216217	0.9893354028595105	ENSG00000121966, ENSG00000182170, ENSG00000180616	167	719	18559	0.463692920140248	1.0	1.0	100.0
INTERPRO	IPR017452:GPCR, rhodopsin-like, 7TM	3	1.6216216216216217	0.9907079496921426	ENSG00000121966, ENSG00000182170, ENSG00000180616	167	736	18559	0.45298262171309556	1.0	1.0	100.0
GOTERM_MF_DIRECT	GO:0004930~G-protein coupled receptor activity	3	1.6216216216216217	0.9922109551836286	ENSG00000121966, ENSG00000182170, ENSG00000150471	162	710	16881	0.4402973395931142	1.0	0.9999999999999979	100.0
